# Supplementary material for: Evidence of genetic overlap and causal relationships between blood-based biochemical traits and human cortical anatomy
Source: Transl Psychiatry. 2022 Sep 8;12:373. doi: 10.1038/s41398-022-02141-3 (PMC9458732; doi:10.1038/s41398-022-02141-3)
Supplement: Supplementary file 2 — Supplementary Tables [file 41398_2022_2141_MOESM2_ESM.xlsx]

## Sheet: Legend
Evidence of genetic overlap and causal relationships between blood-based biomarkers and human cortical anatomy
Supplementary tables
Table S1	Supplementary information for GWAS summary statistics utilized in this study.
Table S2	LDSR results for biochemical traits versus mean cortical thickness and total surface area.
Table S3	LDSR results for biochemical traits versus regional cortical thickness and surface area.
Table S4	GMM clustering of cortical thickness by biochemical LDSR Z scores.
Table S5	GMM clustering of cortical surface area by biochemical LDSR Z scores.
Table S6	GMM clustering of biochemical traits by combined cortical thickness and surface area Z scores.
Table S7	LCV results for all genetically correlated trait pairings.
Table S8	LCV results for suggestive genetic correlations with mean cortical thickness.
Table S9	TwoSampleMR estimating the effect of biochemical exposures on regional cortical measures with strong LCV estimates.
Table S10	TwoSampleMR sensitivity analyses
Table S11	MR Presso outlier tests and global pleiotropy tests.
Table S12	MR Leave one out analyses.
Table S13	MR Egger intercept tests and heterogeneity estimates
Table S14	TwoSampleMR estimating the effect of biochemical exposures on regional cortical measures which did not survive LCV after mean TH correction.
Table S15	TwoSampleMR estimating the effect of biochemical exposures on global cortical measures with subthreshold GCP estimates
Table S16	Multivariable MR results
Table S17	Transcriptome-wide association study results.
Table S18	Number of significantly associated genes identified by TWAS .
Table S19	Overlapping genes between biochemical and cortical TWAS, full results.
Table S20	TWAS correlation amongst traits with evidence for causality via LCV
Table S21	Genetic correlation amongst ENIGMA2 brain volumes and biochemical traits.

## Sheet: Table S1
Table S1. Supplementary information for GWAS summary statistics utilized in this study.
UKBB phenotype code/ENIGMA file ID	Phenotype name	h2_observed	h2_observed_se	h2_z	h2_p	intercept	intercept_se	lambdaGC	mean_chi2	ratio	ratio_se	N
30000_irnt	White blood cell (leukocyte) count	0.190975	0.00851421	22.4301	1e-111	1.13071	0.0236805	1.71604	2.43363	0.0911744	0.0165178	350470
30140_irnt	Neutrophill count	0.164108	0.00826643	19.8524	5.25e-88	1.12619	0.0277468	1.61027	2.25595	0.100472	0.0220923	349856
30700_irnt	Creatinine (umol/L)	0.211492	0.0125864	16.8033	1.15e-63	1.0933	0.0240465	1.70905	2.53956	0.0605991	0.015619	344104
30020_irnt	Haemoglobin concentration	0.173933	0.0112083	15.5182	1.31e-54	1.12004	0.0329084	1.59709	2.2162	0.0987052	0.0270585	350474
30600_irnt	Albumin (g/L)	0.144611	0.00940991	15.3679	1.34e-53	1.09608	0.0388544	1.48936	1.88464	0.108612	0.043921	315268
30750_irnt	Glycated haemoglobin (mmol/mol)	0.195971	0.0128521	15.2482	8.47e-53	1.23868	0.071024	1.63744	2.53319	0.155673	0.0463244	344182
30200_irnt	Neutrophill percentage	0.152658	0.0102402	14.9078	1.47e-50	1.08857	0.0233416	1.51068	2.0979	0.0806733	0.0212602	349861
30670_irnt	Urea (mmol/L)	0.119294	0.00810111	14.7256	2.21e-49	1.08003	0.0217127	1.4808	1.82826	0.096626	0.0262149	344052
30030_irnt	Haematocrit percentage	0.163077	0.0113122	14.416	2.05e-47	1.12625	0.0320709	1.57703	2.15874	0.108956	0.0276773	350475
30150	Eosinophill count	0.18403	0.0132688	13.8694	4.85e-44	1.08732	0.0241479	1.50605	2.33116	0.0655936	0.0181406	349856
30770_irnt	IGF-1 (nmol/L)	0.253212	0.0184681	13.7108	4.37e-43	1.12478	0.025642	1.772	2.78614	0.0698582	0.0143561	342439
30210_irnt	Eosinophill percentage	0.215265	0.0158417	13.5885	2.34e-42	1.08693	0.0288321	1.50868	2.54511	0.0562612	0.0186602	349861
30120_irnt	Lymphocyte count	0.210252	0.0160441	13.1047	1.55e-39	1.08854	0.0285449	1.67507	2.45601	0.060807	0.0196049	349856
30860_irnt	Total protein (g/L)	0.166598	0.0128846	12.93	1.52e-38	1.10329	0.0237348	1.52734	2.01894	0.101371	0.0232935	314921
30180_irnt	Lymphocyte percentage	0.163168	0.0126605	12.8879	2.63e-38	1.09831	0.025074	1.53307	2.16038	0.0847195	0.0216085	349861
30070_irnt	Red blood cell (erythrocyte) distribution width	0.217173	0.0178335	12.1778	2.04e-34	1.06028	0.0384437	1.47082	2.5226	0.0395881	0.0252488	350473
30060_irnt	Mean corpuscular haemoglobin concentration	0.0531758	0.0050146	10.6042	1.42e-26	1.05428	0.0172463	1.21265	1.41609	0.130452	0.0414487	350468
30620_irnt	Alanine aminotransferase (U/L)	0.132455	0.0126165	10.4985	4.39e-26	1.05763	0.0363466	1.48228	1.93742	0.0614797	0.038773	344136
30680_irnt	Calcium (mmol/L)	0.13492	0.0131499	10.2602	5.33e-25	1.09697	0.0235945	1.4074	1.85007	0.114076	0.0277559	315153
30850_irnt	Testosterone (nmol/L)	0.0770815	0.00753481	10.2301	7.27e-25	1.06223	0.0300202	1.26656	1.50527	0.123154	0.0594143	312102
30010_irnt	Red blood cell (erythrocyte) count	0.233745	0.0232732	10.0435	4.9e-24	1.15614	0.0340051	1.69424	2.6472	0.0947886	0.0206442	350475
30650_irnt	Aspartate aminotransferase (U/L)	0.142546	0.0144226	9.88352	2.45e-23	1.07315	0.0347428	1.44091	2.01075	0.0723731	0.0343733	342990
30080_irnt	Platelet count	0.307884	0.0327639	9.39703	2.81e-21	1.13035	0.0482584	1.68522	2.99248	0.0654216	0.0242203	350474
30730_irnt	Gamma glutamyltransferase (U/L)	0.228267	0.0262923	8.68193	1.95e-18	1.12119	0.0396318	1.6689	2.51476	0.0800064	0.0261637	344104
30250_irnt	Reticulocyte count	0.227442	0.0276397	8.22883	9.45e-17	1.05545	0.0522917	1.6715	2.4831	0.0373905	0.0352583	344729
30270_irnt	Mean sphered cell volume	0.200086	0.0250194	7.99726	6.36e-16	1.18173	0.0389251	1.52837	2.4692	0.123693	0.0264941	344729
30300_irnt	High light scatter reticulocyte count	0.247877	0.031183	7.94912	9.39e-16	1.03246	0.0558364	1.71076	2.5597	0.0208147	0.0357993	344729
30810_irnt	Phosphate (mmol/L)	0.13365	0.0170112	7.85657	1.97e-15	1.05934	0.0273954	1.39483	1.74826	0.0793039	0.0366121	314658
30240_irnt	Reticulocyte percentage	0.22502	0.0286743	7.84743	2.12e-15	1.0459	0.0544312	1.62706	2.45303	0.0315865	0.0374604	344728
30290_irnt	High light scatter reticulocyte percentage	0.247591	0.0318314	7.77819	3.68e-15	1.02701	0.0571633	1.67964	2.54636	0.0174678	0.0369664	344729
30280_irnt	Immature reticulocyte fraction	0.164055	0.0214272	7.65638	9.56e-15	1.05254	0.0304503	1.4778	2.02818	0.0511034	0.0296158	344728
30050_irnt	Mean corpuscular haemoglobin	0.253001	0.0332011	7.62025	1.27e-14	1.14033	0.0494223	1.51294	2.77858	0.0788987	0.0277875	350472
30040_irnt	Mean corpuscular volume	0.266674	0.035533	7.50496	3.07e-14	1.14745	0.0422912	1.56154	2.82529	0.0807796	0.0231696	350473
30090_irnt	Platelet crit	0.255684	0.0343624	7.44078	5e-14	1.14359	0.0501327	1.66159	2.67428	0.0857634	0.0299429	350471
30260_irnt	Mean reticulocyte volume	0.199967	0.0273033	7.32391	1.2e-13	1.17064	0.0388627	1.45035	2.47677	0.115548	0.0263159	344728
30130_irnt	Monocyte count	0.230464	0.0325419	7.08208	7.1e-13	1.1598	0.0624619	1.54672	2.49181	0.107118	0.0418698	349856
30100_irnt	Mean platelet (thrombocyte) volume	0.40622	0.0578664	7.01996	1.11e-12	1.1691	0.0794634	1.56811	3.60521	0.0649067	0.0305018	350470
30690_irnt	Cholesterol (mmol/L)	0.112142	0.0164321	6.82455	4.41e-12	1.19277	0.0992947	1.34485	1.8782	0.21951	0.113066	344278
30710_irnt	C-reactive protein (mg/L)	0.192542	0.0298121	6.45851	5.29e-11	1.22997	0.103027	1.66067	2.40242	0.163984	0.0734641	343524
30160	Basophill count	0.0242111	0.00378762	6.39216	8.18e-11	1.10838	0.0125994	1.19845	1.25948	0.417694	0.0485566	349856
30220_irnt	Basophill percentage	0.0486499	0.00779673	6.23979	2.19e-10	1.06363	0.0220165	1.17863	1.3751	0.169632	0.0586946	349861
30740_irnt	Glucose (mmol/L)	0.0891545	0.0147792	6.03242	8.08e-10	1.04816	0.0291312	1.2968	1.54191	0.0888742	0.0537569	314916
30870_irnt	Triglycerides (mmol/L)	0.218169	0.036464	5.98313	1.09e-09	1.10526	0.0557137	1.62823	2.52889	0.0688476	0.0364406	343992
30190_irnt	Monocyte percentage	0.213031	0.0388506	5.48334	2.09e-08	1.13811	0.0791924	1.43213	2.3303	0.103815	0.0595298	349861
30830_irnt	SHBG (nmol/L)	0.230246	0.042103	5.46863	2.27e-08	1.24486	0.121608	1.57465	2.56723	0.156236	0.077594	312215
30890_irnt	Vitamin D (nmol/L)	0.100278	0.0191277	5.24256	7.92e-08	1.07507	0.0489721	1.35757	1.68403	0.10975	0.071594	329247
30780_irnt	LDL direct (mmol/L)	0.0824669	0.016846	4.89534	4.91e-07	1.27233	0.155523	1.29522	1.76711	0.355004	0.20274	343621
30880_irnt	Urate (umol/L)	0.213502	0.0436277	4.89373	4.95e-07	1.13521	0.0568833	1.64702	3.72372	0.0496412	0.0208844	343836
30110_irnt	Platelet distribution width	0.203399	0.0433333	4.69382	1.34e-06	1.23362	0.153761	1.466	2.76106	0.13266	0.0873117	350470
30640_irnt	Apoliprotein B (g/L)	0.0915113	0.0216886	4.21932	1.23e-05	1.39979	0.256774	1.31868	1.88636	0.451045	0.289695	342590
ENIGMA3_mixed_se_wo_Mean_Full_SurfArea_20190429_noGC_munged_hm3.sumstats.gz	Total surface area	0.3453	0.0296	11.6655	9.55925e-32	1.1862	1.2367	1.0164	-0.0093	0.0693	-0.0393	32585
ENIGMA3_mixed_se_wo_Mean_Full_Thickness_20190429_noGC_munged_hm3.sumstats.gz	Mean thickness	0.2576	0.0217	11.871	8.37593e-33	1.1491	1.1835	1.0145	-0.0079	0.0792	-0.0432	33281
ENIGMA3_mixed_se_wo_Mean_bankssts_surfavg_20190429_noGC_munged_hm3.sumstats.gz	Banks of the superior temporal sulcus surface area	0.2023	0.0216	9.36574	3.77593e-21	1.1113	1.1381	1.016	-0.0076	0.116	-0.055	30760
ENIGMA3_mixed_se_wo_Mean_bankssts_thickavg_20200522_noGC_munged_hm3.sumstats.gz	Banks of the superior temporal sulcus thickness	0.1619	0.0199	8.13568	2.04819e-16	1.0833	1.1011	1.0016	-0.0073	0.016	-0.0719	30732
ENIGMA3_mixed_se_wo_Mean_caudalanteriorcingulate_surfavg_20190429_noGC_munged_hm3.sumstats.gz	Caudal anterior cingulate surface area	0.2259	0.0225	10.04	5.08371e-24	1.1301	1.1572	1.0103	-0.008	0.0658	-0.0509	33110
ENIGMA3_mixed_se_wo_Mean_caudalanteriorcingulate_thickavg_20200522_noGC_munged_hm3.sumstats.gz	Caudal anterior cingulate thickness	0.164	0.0187	8.77005	8.92907e-19	1.1019	1.1128	1.0048	-0.007	0.0428	-0.0624	33203
ENIGMA3_mixed_se_wo_Mean_caudalmiddlefrontal_surfavg_20190429_noGC_munged_hm3.sumstats.gz	Caudal middle frontal surface area	0.2453	0.0233	10.5279	3.2127e-26	1.1491	1.1715	1.0135	-0.0079	0.0785	-0.0458	33017
ENIGMA3_mixed_se_wo_Mean_caudalmiddlefrontal_thickavg_20200522_noGC_munged_hm3.sumstats.gz	Caudal middle frontal thickness	0.1669	0.0171	9.76023	8.33851e-23	1.0864	1.1139	1.0044	-0.0073	0.0384	-0.0637	33102
ENIGMA3_mixed_se_wo_Mean_cuneus_surfavg_20190429_noGC_munged_hm3.sumstats.gz	Cuneus surface area	0.2562	0.0227	11.2863	7.66407e-30	1.1333	1.1706	1.0117	-0.0075	0.0686	-0.0441	32417
ENIGMA3_mixed_se_wo_Mean_cuneus_thickavg_20200522_noGC_munged_hm3.sumstats.gz	Cuneus thickness	0.1819	0.0188	9.67553	1.91547e-22	1.1113	1.1331	1.0218	-0.0071	0.1639	-0.0535	32197
ENIGMA3_mixed_se_wo_Mean_entorhinal_surfavg_20190429_noGC_munged_hm3.sumstats.gz	Entorhinal surface area	0.2006	0.02	10.03	5.62583e-24	1.1175	1.136	1.0116	-0.008	0.085	-0.0585	31597
ENIGMA3_mixed_se_wo_Mean_entorhinal_thickavg_20200522_noGC_munged_hm3.sumstats.gz	Entorhinal thickness	0.1314	0.0163	8.06135	3.77283e-16	1.0679	1.0785	0.9982	-0.0068	< 0	NA	31904
ENIGMA3_mixed_se_wo_Mean_frontalpole_surfavg_20190429_noGC_munged_hm3.sumstats.gz	Frontal pole surface area	0.1208	0.0157	7.69427	7.11535e-15	1.0741	1.0908	1.012	-0.0071	0.1318	-0.0788	33228
ENIGMA3_mixed_se_wo_Mean_frontalpole_thickavg_20200522_noGC_munged_hm3.sumstats.gz	Frontal pole thickness	0.0859	0.016	5.36875	3.96421e-08	1.0649	1.0785	1.023	-0.0068	0.2929	-0.0863	33228
ENIGMA3_mixed_se_wo_Mean_fusiform_surfavg_20190429_noGC_munged_hm3.sumstats.gz	Fusiform surface area	0.284	0.0253	11.2253	1.53179e-29	1.1651	1.2015	1.0179	-0.0087	0.0887	-0.0433	32709
ENIGMA3_mixed_se_wo_Mean_fusiform_thickavg_20200522_noGC_munged_hm3.sumstats.gz	Fusiform thickness	0.1474	0.0181	8.14365	1.91774e-16	1.1019	1.1135	1.0182	-0.007	0.1607	-0.0619	32936
ENIGMA3_mixed_se_wo_Mean_inferiorparietal_surfavg_20190429_noGC_munged_hm3.sumstats.gz	Inferior parietal surface area	0.2863	0.0219	13.0731	2.34695e-39	1.1715	1.2033	1.0186	-0.0079	0.0916	-0.0388	32724
ENIGMA3_mixed_se_wo_Mean_inferiorparietal_thickavg_20200522_noGC_munged_hm3.sumstats.gz	Inferior parietal thickness	0.2129	0.0222	9.59009	4.40041e-22	1.127	1.1597	1.0208	-0.0077	0.1305	-0.048	32858
ENIGMA3_mixed_se_wo_Mean_inferiortemporal_surfavg_20190429_noGC_munged_hm3.sumstats.gz	Inferior temporal surface area	0.2766	0.0249	11.1084	5.7072e-29	1.1396	1.1875	1.009	-0.0082	0.0482	-0.044	32730
ENIGMA3_mixed_se_wo_Mean_inferiortemporal_thickavg_20200522_noGC_munged_hm3.sumstats.gz	Inferior temporal thickness	0.1556	0.0191	8.1466	1.87154e-16	1.0988	1.1088	1.0103	-0.0074	0.0946	-0.0684	32750
ENIGMA3_mixed_se_wo_Mean_insula_surfavg_20190429_noGC_munged_hm3.sumstats.gz	Insula surface area	0.287	0.0287	10	7.61985e-24	1.1683	1.219	1.0278	-0.009	0.1269	-0.0411	32696
ENIGMA3_mixed_se_wo_Mean_insula_thickavg_20200522_noGC_munged_hm3.sumstats.gz	Insula thickness	0.1948	0.0208	9.36538	3.78869e-21	1.1082	1.137	1.0119	-0.0076	0.087	-0.0552	32712
ENIGMA3_mixed_se_wo_Mean_isthmuscingulate_surfavg_20190429_noGC_munged_hm3.sumstats.gz	Isthmus cingulate surface area	0.2127	0.0216	9.84722	3.52323e-23	1.1428	1.1732	1.0365	-0.008	0.2107	-0.0463	33149
ENIGMA3_mixed_se_wo_Mean_isthmuscingulate_thickavg_20200522_noGC_munged_hm3.sumstats.gz	Isthmus cingulate thickness	0.2431	0.022	11.05	1.09607e-28	1.1555	1.181	1.0225	-0.0081	0.1241	-0.045	32923
ENIGMA3_mixed_se_wo_Mean_lateraloccipital_surfavg_20190429_noGC_munged_hm3.sumstats.gz	Lateral occipital surface area	0.3073	0.0252	12.1944	1.66383e-34	1.1651	1.207	1.0111	-0.0075	0.0535	-0.0362	33009
ENIGMA3_mixed_se_wo_Mean_lateraloccipital_thickavg_20200522_noGC_munged_hm3.sumstats.gz	Lateral occipital thickness	0.2037	0.0187	10.893	6.22027e-28	1.1301	1.1545	1.025	-0.0074	0.162	-0.0477	32792
ENIGMA3_mixed_se_wo_Mean_lateralorbitofrontal_surfavg_20190429_noGC_munged_hm3.sumstats.gz	Lateral orbitofrontal surface area	0.3	0.0255	11.7647	2.96664e-32	1.1587	1.2056	1.0086	-0.009	0.0417	-0.0439	33152
ENIGMA3_mixed_se_wo_Mean_lateralorbitofrontal_thickavg_20200522_noGC_munged_hm3.sumstats.gz	Lateral orbitofrontal thickness	0.1554	0.0191	8.13613	2.04064e-16	1.1019	1.1112	1.0112	-0.0072	0.1007	-0.0644	32859
ENIGMA3_mixed_se_wo_Mean_lingual_surfavg_20190429_noGC_munged_hm3.sumstats.gz	Lingual surface area	0.2944	0.026	11.3231	5.04341e-30	1.1523	1.2054	1.022	-0.009	0.107	-0.0439	32647
ENIGMA3_mixed_se_wo_Mean_lingual_thickavg_20200522_noGC_munged_hm3.sumstats.gz	Lingual surface area	0.2139	0.0207	10.3333	2.48997e-25	1.127	1.1554	1.022	-0.0079	0.1415	-0.0506	32391
ENIGMA3_mixed_se_wo_Mean_medialorbitofrontal_surfavg_20190429_noGC_munged_hm3.sumstats.gz	Medial orbitofrontal thickness	0.2431	0.0261	9.31418	6.14513e-21	1.1364	1.1751	1.0151	-0.0087	0.0862	-0.05	32999
ENIGMA3_mixed_se_wo_Mean_medialorbitofrontal_thickavg_20200522_noGC_munged_hm3.sumstats.gz	Medial orbitofrontal surface area	0.131	0.0178	7.35955	9.22652e-14	1.0957	1.1037	1.0213	-0.0071	0.2055	-0.0689	32845
ENIGMA3_mixed_se_wo_Mean_middletemporal_surfavg_20190429_noGC_munged_hm3.sumstats.gz	Middle temporal thickness	0.2792	0.0244	11.4426	1.28013e-30	1.1619	1.197	1.0241	-0.0088	0.1221	-0.0446	31584
ENIGMA3_mixed_se_wo_Mean_middletemporal_thickavg_20200522_noGC_munged_hm3.sumstats.gz	Middle temporal surface area	0.1897	0.0202	9.39109	2.96915e-21	1.1082	1.1252	1.0083	-0.0076	0.0663	-0.0607	31714
ENIGMA3_mixed_se_wo_Mean_paracentral_surfavg_20190429_noGC_munged_hm3.sumstats.gz	Paracentral thickness	0.2079	0.0199	10.4472	7.54287e-26	1.127	1.1528	1.0164	-0.0072	0.1075	-0.047	33070
ENIGMA3_mixed_se_wo_Mean_paracentral_thickavg_20200522_noGC_munged_hm3.sumstats.gz	Paracentral surface area	0.2075	0.0186	11.1559	3.35004e-29	1.1144	1.1388	1.0044	-0.0074	0.0316	-0.0533	33077
ENIGMA3_mixed_se_wo_Mean_parahippocampal_surfavg_20190429_noGC_munged_hm3.sumstats.gz	Parahippocampal thickness	0.2156	0.0213	10.1221	2.20504e-24	1.127	1.1458	1.015	-0.0071	0.1027	-0.0486	30820
ENIGMA3_mixed_se_wo_Mean_parahippocampal_thickavg_20200522_noGC_munged_hm3.sumstats.gz	Parahippocampal surface area	0.1816	0.0199	9.12563	3.56607e-20	1.1175	1.1466	1.0308	-0.008	0.2104	-0.0547	32191
ENIGMA3_mixed_se_wo_Mean_parsopercularis_surfavg_20190429_noGC_munged_hm3.sumstats.gz	Pars opercularis thickness	0.1936	0.0212	9.13208	3.35992e-20	1.1113	1.138	1.0119	-0.0079	0.0859	-0.0574	33012
ENIGMA3_mixed_se_wo_Mean_parsopercularis_thickavg_20200522_noGC_munged_hm3.sumstats.gz	Pars opercularis surface area	0.1626	0.0179	9.0838	5.2425e-20	1.1019	1.116	1.0097	-0.0071	0.084	-0.0617	33088
ENIGMA3_mixed_se_wo_Mean_parsorbitalis_surfavg_20190429_noGC_munged_hm3.sumstats.gz	Pars orbitalis thickness	0.2326	0.0204	11.402	2.04403e-30	1.1428	1.1688	1.02	-0.0078	0.1187	-0.0463	33149
ENIGMA3_mixed_se_wo_Mean_parsorbitalis_thickavg_20200522_noGC_munged_hm3.sumstats.gz	Pars orbitalis surface area	0.1297	0.0171	7.5848	1.66506e-14	1.0926	1.1021	1.0189	-0.0074	0.1855	-0.0723	33156
ENIGMA3_mixed_se_wo_Mean_parstriangularis_surfavg_20190429_noGC_munged_hm3.sumstats.gz	Pars triangularis thickness	0.235	0.0225	10.4444	7.76812e-26	1.1301	1.1709	1.0168	-0.0086	0.098	-0.0501	33081
ENIGMA3_mixed_se_wo_Mean_parstriangularis_thickavg_20200522_noGC_munged_hm3.sumstats.gz	Pars triangularis surface area	0.1569	0.0185	8.48108	1.11556e-17	1.1082	1.122	1.021	-0.007	0.1721	-0.0571	33104
ENIGMA3_mixed_se_wo_Mean_pericalcarine_surfavg_20190429_noGC_munged_hm3.sumstats.gz	Pericalcarine thickness	0.3374	0.0284	11.8803	7.49307e-33	1.1491	1.2182	1.0105	-0.0093	0.0481	-0.0426	32356
ENIGMA3_mixed_se_wo_Mean_pericalcarine_thickavg_20200522_noGC_munged_hm3.sumstats.gz	Pericalcarine surface area	0.1399	0.0196	7.13776	4.74337e-13	1.1019	1.1149	1.0286	-0.0065	0.2491	-0.0566	31698
ENIGMA3_mixed_se_wo_Mean_postcentral_surfavg_20190429_noGC_munged_hm3.sumstats.gz	Postcentral thickness	0.2825	0.024	11.7708	2.75884e-32	1.1619	1.194	1.0179	-0.0082	0.0924	-0.0423	31486
ENIGMA3_mixed_se_wo_Mean_postcentral_thickavg_20200522_noGC_munged_hm3.sumstats.gz	Postcentral surface area	0.1795	0.0183	9.80874	5.16232e-23	1.1144	1.1434	1.0313	-0.0073	0.2186	-0.0511	31885
ENIGMA3_mixed_se_wo_Mean_posteriorcingulate_surfavg_20190429_noGC_munged_hm3.sumstats.gz	Posterior cingulate thickness	0.2242	0.025	8.968	1.50974e-19	1.1396	1.1735	1.022	-0.0087	0.1271	-0.0503	33201
ENIGMA3_mixed_se_wo_Mean_posteriorcingulate_thickavg_20200522_noGC_munged_hm3.sumstats.gz	Posterior cingulate surface area	0.2084	0.0215	9.69302	1.61414e-22	1.1238	1.1497	1.0141	-0.0079	0.0941	-0.0529	32962
ENIGMA3_mixed_se_wo_Mean_precentral_surfavg_20190429_noGC_munged_hm3.sumstats.gz	Precentral thickness	0.236	0.024	9.83333	4.0448e-23	1.1333	1.1665	1.0197	-0.0077	0.1182	-0.0465	31915
ENIGMA3_mixed_se_wo_Mean_precentral_thickavg_20200522_noGC_munged_hm3.sumstats.gz	Precentral surface area	0.1922	0.0203	9.46798	1.42653e-21	1.1113	1.1296	1.0069	-0.0071	0.0533	-0.055	32191
ENIGMA3_mixed_se_wo_Mean_precuneus_surfavg_20190429_noGC_munged_hm3.sumstats.gz	Precuneus thickness	0.2941	0.0254	11.5787	2.64083e-31	1.1619	1.2138	1.0233	-0.009	0.1091	-0.0422	33131
ENIGMA3_mixed_se_wo_Mean_precuneus_thickavg_20200522_noGC_munged_hm3.sumstats.gz	Precuneus surface area	0.2162	0.0194	11.1443	3.81583e-29	1.1364	1.1596	1.0193	-0.0076	0.1212	-0.0478	33160
ENIGMA3_mixed_se_wo_Mean_rostralanteriorcingulate_surfavg_20190429_noGC_munged_hm3.sumstats.gz	Rostral anterior cingulate thickness	0.2413	0.0249	9.69076	1.65027e-22	1.1459	1.1785	1.0229	-0.0085	0.1286	-0.0478	32978
ENIGMA3_mixed_se_wo_Mean_rostralanteriorcingulate_thickavg_20200522_noGC_munged_hm3.sumstats.gz	Rostral anterior cingulate surface area	0.128	0.0186	6.88172	2.9567e-12	1.0926	1.1049	1.021	-0.0073	0.2003	-0.0698	33159
ENIGMA3_mixed_se_wo_Mean_rostralmiddlefrontal_surfavg_20190429_noGC_munged_hm3.sumstats.gz	Rostral middle frontal surface area	0.284	0.0216	13.1481	8.71967e-40	1.1715	1.213	1.0321	-0.0079	0.1509	-0.0372	33029
ENIGMA3_mixed_se_wo_Mean_rostralmiddlefrontal_thickavg_20200522_noGC_munged_hm3.sumstats.gz	Rostral middle frontal thickness	0.1663	0.0191	8.70681	1.56278e-18	1.1175	1.1231	1.0157	-0.0077	0.1274	-0.0624	32735
ENIGMA3_mixed_se_wo_Mean_superiorfrontal_surfavg_20190429_noGC_munged_hm3.sumstats.gz	Superior frontal surface area	0.2531	0.0251	10.0837	3.26229e-24	1.1555	1.1982	1.0362	-0.0078	0.1827	-0.0393	32870
ENIGMA3_mixed_se_wo_Mean_superiorfrontal_thickavg_20200522_noGC_munged_hm3.sumstats.gz	Superior frontal thickness	0.1773	0.0182	9.74176	1.00031e-22	1.1082	1.1314	1.0174	-0.0072	0.1324	-0.0547	32678
ENIGMA3_mixed_se_wo_Mean_superiorparietal_surfavg_20190429_noGC_munged_hm3.sumstats.gz	Superior parietal surface area	0.2859	0.0257	11.1245	4.76622e-29	1.1428	1.1966	1.0167	-0.0086	0.0851	-0.044	32443
ENIGMA3_mixed_se_wo_Mean_superiorparietal_thickavg_20200522_noGC_munged_hm3.sumstats.gz	Superior parietal thickness	0.2198	0.0191	11.5079	6.02195e-31	1.1301	1.1549	1.015	-0.0074	0.0968	-0.0476	32490
ENIGMA3_mixed_se_wo_Mean_superiortemporal_surfavg_20190429_noGC_munged_hm3.sumstats.gz	Superior temporal surface area	0.3158	0.0332	9.51205	9.34724e-22	1.1843	1.2235	1.0306	-0.0103	0.1371	-0.0459	30669
ENIGMA3_mixed_se_wo_Mean_superiortemporal_thickavg_20200522_noGC_munged_hm3.sumstats.gz	Superior temporal thickness	0.2571	0.0215	11.9581	2.9433e-33	1.1523	1.1725	1.0167	-0.0077	0.0966	-0.0447	30747
ENIGMA3_mixed_se_wo_Mean_supramarginal_surfavg_20190429_noGC_munged_hm3.sumstats.gz	Supramarginal surface area	0.2432	0.0239	10.1757	1.27239e-24	1.1491	1.1864	1.0327	-0.009	0.1755	-0.0481	32046
ENIGMA3_mixed_se_wo_Mean_supramarginal_thickavg_20200522_noGC_munged_hm3.sumstats.gz	Supramarginal thickness	0.247	0.0246	10.0407	5.0503e-24	1.1396	1.1636	1.0062	-0.008	0.038	-0.0489	31915
ENIGMA3_mixed_se_wo_Mean_temporalpole_surfavg_20190429_noGC_munged_hm3.sumstats.gz	Temporal pole surface area	0.1913	0.0184	10.3967	1.28282e-25	1.0926	1.1186	0.9979	-0.0067	< 0	NA	32243
ENIGMA3_mixed_se_wo_Mean_temporalpole_thickavg_20200522_noGC_munged_hm3.sumstats.gz	Temporal pole thickness	0.0756	0.017	4.44706	4.3527e-06	1.0527	1.0634	1.0157	-0.0073	0.2478	-0.1158	32286
ENIGMA3_mixed_se_wo_Mean_transversetemporal_surfavg_20190429_noGC_munged_hm3.sumstats.gz	Transverse temporal surface area	0.2886	0.0274	10.5328	3.04812e-26	1.1555	1.1974	1.0054	-0.0087	0.0275	-0.0438	33167
ENIGMA3_mixed_se_wo_Mean_transversetemporal_thickavg_20200522_noGC_munged_hm3.sumstats.gz	Transverse temporal thickness	0.2315	0.0232	9.97845	9.47028e-24	1.127	1.1562	1.0035	-0.0085	0.0227	-0.0545	33104
ENIGMA3_mixed_se_wSA_Mean_bankssts_surfavg_20190429_noGC_munged_hm3.sumstats.gz	Banks of the superior temporal sulcus surface area with global correction	0.1529	0.0199	7.68342	7.74501e-15	1.0802	1.0938	1.0018	-0.0074	0.0191	-0.0792	30750
ENIGMA3_mixed_se_wSA_Mean_caudalanteriorcingulate_surfavg_20190429_noGC_munged_hm3.sumstats.gz	Banks of the superior temporal sulcus thickness with global correction	0.1629	0.0179	9.10056	4.49342e-20	1.0957	1.1133	1.0081	-0.0072	0.0711	-0.0638	33100
ENIGMA3_mixed_se_wSA_Mean_caudalmiddlefrontal_surfavg_20190429_noGC_munged_hm3.sumstats.gz	Caudal anterior cingulate surface area with global correction	0.1969	0.0187	10.5294	3.16142e-26	1.1144	1.1333	1.0085	-0.0072	0.0641	-0.0537	33006
ENIGMA3_mixed_se_wSA_Mean_cuneus_surfavg_20190429_noGC_munged_hm3.sumstats.gz	Caudal anterior cingulate thickness with global correction	0.1782	0.0199	8.95477	1.70216e-19	1.0957	1.1177	1.0047	-0.007	0.0398	-0.0597	32408
ENIGMA3_mixed_se_wSA_Mean_entorhinal_surfavg_20190429_noGC_munged_hm3.sumstats.gz	Caudal middle frontal surface area with global correction	0.1547	0.0183	8.45355	1.41286e-17	1.0957	1.1109	1.0153	-0.0074	0.138	-0.0666	31588
ENIGMA3_mixed_se_wSA_Mean_frontalpole_surfavg_20190429_noGC_munged_hm3.sumstats.gz	Caudal middle frontal thickness with global correction	0.0806	0.0166	4.85542	6.00654e-07	1.0436	1.0563	1.0032	-0.0073	0.0572	-0.129	33217
ENIGMA3_mixed_se_wSA_Mean_fusiform_surfavg_20190429_noGC_munged_hm3.sumstats.gz	Cuneus surface area with global correction	0.1752	0.0182	9.62637	3.09373e-22	1.0957	1.1143	1.002	-0.0068	0.0175	-0.0596	32700
ENIGMA3_mixed_se_wSA_Mean_inferiorparietal_surfavg_20190429_noGC_munged_hm3.sumstats.gz	Cuneus thickness with global correction	0.1949	0.0201	9.69652	1.55983e-22	1.1238	1.1497	1.0246	-0.0084	0.1643	-0.0561	32716
ENIGMA3_mixed_se_wSA_Mean_inferiortemporal_surfavg_20190429_noGC_munged_hm3.sumstats.gz	Entorhinal surface area with global correction	0.1821	0.0188	9.68617	1.72616e-22	1.1082	1.127	1.0113	-0.007	0.0891	-0.0555	32725
ENIGMA3_mixed_se_wSA_Mean_insula_surfavg_20190429_noGC_munged_hm3.sumstats.gz	Entorhinal thickness with global correction	0.2416	0.0238	10.1513	1.63555e-24	1.1523	1.1866	1.0274	-0.0082	0.1468	-0.0437	32687
ENIGMA3_mixed_se_wSA_Mean_isthmuscingulate_surfavg_20190429_noGC_munged_hm3.sumstats.gz	Frontal pole surface area with global correction	0.1455	0.0184	7.90761	1.3119e-15	1.1113	1.1296	1.0361	-0.0079	0.2784	-0.0609	32831
ENIGMA3_mixed_se_wSA_Mean_lateraloccipital_surfavg_20190429_noGC_munged_hm3.sumstats.gz	Frontal pole thickness with global correction	0.2151	0.0215	10.0047	7.27016e-24	1.1175	1.1418	1.007	-0.0078	0.0496	-0.0553	32999
ENIGMA3_mixed_se_wSA_Mean_lateralorbitofrontal_surfavg_20190429_noGC_munged_hm3.sumstats.gz	Fusiform surface area with global correction	0.256	0.0246	10.4065	1.15785e-25	1.1301	1.1635	0.9957	-0.0083	< 0	NA	33143
ENIGMA3_mixed_se_wSA_Mean_lingual_surfavg_20190429_noGC_munged_hm3.sumstats.gz	Fusiform thickness with global correction	0.2373	0.0235	10.0979	2.82268e-24	1.1523	1.1922	1.0429	-0.0082	0.223	-0.0427	32637
ENIGMA3_mixed_se_wSA_Mean_medialorbitofrontal_surfavg_20190429_noGC_munged_hm3.sumstats.gz	Inferior parietal surface area with global correction	0.1362	0.019	7.16842	3.79338e-13	1.0741	1.0896	1.001	-0.0071	0.011	-0.0796	32990
ENIGMA3_mixed_se_wSA_Mean_middletemporal_surfavg_20190429_noGC_munged_hm3.sumstats.gz	Inferior parietal thickness with global correction	0.2013	0.0243	8.28395	5.95775e-17	1.1175	1.1391	1.0143	-0.0086	0.1025	-0.0619	31576
ENIGMA3_mixed_se_wSA_Mean_paracentral_surfavg_20190429_noGC_munged_hm3.sumstats.gz	Inferior temporal surface area with global correction	0.1646	0.017	9.68235	1.79186e-22	1.0926	1.1059	0.9992	-0.0067	< 0	NA	32952
ENIGMA3_mixed_se_wSA_Mean_parahippocampal_surfavg_20190429_noGC_munged_hm3.sumstats.gz	Inferior temporal thickness with global correction	0.1483	0.0182	8.14835	1.84459e-16	1.0833	1.1015	1.0131	-0.0069	0.129	-0.0681	30811
ENIGMA3_mixed_se_wSA_Mean_parsopercularis_surfavg_20190429_noGC_munged_hm3.sumstats.gz	Insula surface area with global correction	0.1572	0.0191	8.23037	9.33208e-17	1.0988	1.117	1.0168	-0.0071	0.1433	-0.0605	33002
ENIGMA3_mixed_se_wSA_Mean_parsorbitalis_surfavg_20190429_noGC_munged_hm3.sumstats.gz	Insula thickness with global correction	0.1593	0.0189	8.42857	1.74955e-17	1.0957	1.1103	1.0075	-0.0073	0.068	-0.0662	33140
ENIGMA3_mixed_se_wSA_Mean_parstriangularis_surfavg_20190429_noGC_munged_hm3.sumstats.gz	Isthmus cingulate surface area with global correction	0.2024	0.0197	10.2741	4.60949e-25	1.1082	1.1386	1.0083	-0.0076	0.0596	-0.0546	33070
ENIGMA3_mixed_se_wSA_Mean_pericalcarine_surfavg_20190429_noGC_munged_hm3.sumstats.gz	Isthmus cingulate thickness with global correction	0.3183	0.0294	10.8265	1.28868e-27	1.1491	1.213	1.0129	-0.0092	0.0608	-0.0431	32346
ENIGMA3_mixed_se_wSA_Mean_postcentral_surfavg_20190429_noGC_munged_hm3.sumstats.gz	Lateral occipital surface area with global correction	0.1614	0.0186	8.67742	2.02425e-18	1.1082	1.1232	1.0254	-0.0076	0.2064	-0.0614	31479
ENIGMA3_mixed_se_wSA_Mean_posteriorcingulate_surfavg_20190429_noGC_munged_hm3.sumstats.gz	Lateral occipital thickness with global correction	0.1653	0.0201	8.22388	9.85111e-17	1.0988	1.1176	1.0081	-0.0084	0.0692	-0.0714	33191
ENIGMA3_mixed_se_wSA_Mean_precentral_surfavg_20190429_noGC_munged_hm3.sumstats.gz	Lateral orbitofrontal surface area with global correction	0.1882	0.0203	9.27094	9.22598e-21	1.1082	1.1363	1.0191	-0.0088	0.1399	-0.0649	31908
ENIGMA3_mixed_se_wSA_Mean_precuneus_surfavg_20190429_noGC_munged_hm3.sumstats.gz	Lateral orbitofrontal thickness with global correction	0.2067	0.021	9.84286	3.67953e-23	1.1175	1.1483	1.0146	-0.0081	0.0986	-0.0547	33122
ENIGMA3_mixed_se_wSA_Mean_rostralanteriorcingulate_surfavg_20190429_noGC_munged_hm3.sumstats.gz	Lingual surface area with global correction	0.1524	0.021	7.25714	1.97676e-13	1.1113	1.1291	1.0333	-0.0077	0.258	-0.0595	32968
ENIGMA3_mixed_se_wSA_Mean_rostralmiddlefrontal_surfavg_20190429_noGC_munged_hm3.sumstats.gz	Lingual surface area with global correction	0.2126	0.0208	10.2212	7.97158e-25	1.1082	1.1429	1.0079	-0.0072	0.0556	-0.0503	33022
ENIGMA3_mixed_se_wSA_Mean_superiorfrontal_surfavg_20190429_noGC_munged_hm3.sumstats.gz	Medial orbitofrontal thickness with global correction	0.1694	0.018	9.41111	2.4546e-21	1.1082	1.1259	1.0187	-0.0067	0.1487	-0.0529	32664
ENIGMA3_mixed_se_wSA_Mean_superiorparietal_surfavg_20190429_noGC_munged_hm3.sumstats.gz	Medial orbitofrontal surface area with global correction	0.1821	0.0217	8.39171	2.39571e-17	1.0833	1.1219	1.0064	-0.0086	0.0523	-0.0705	32434
ENIGMA3_mixed_se_wSA_Mean_superiortemporal_surfavg_20190429_noGC_munged_hm3.sumstats.gz	Middle temporal thickness with global correction	0.2715	0.0477	5.69182	6.28447e-09	1.1238	1.1768	1.0055	-0.014	0.0313	-0.0792	30660
ENIGMA3_mixed_se_wSA_Mean_supramarginal_surfavg_20190429_noGC_munged_hm3.sumstats.gz	Middle temporal surface area with global correction	0.1614	0.0218	7.40367	6.62358e-14	1.0802	1.1132	1.0118	-0.0081	0.1042	-0.0716	32038
ENIGMA3_mixed_se_wSA_Mean_temporalpole_surfavg_20190429_noGC_munged_hm3.sumstats.gz	Paracentral thickness with global correction	0.1256	0.0162	7.75309	4.48428e-15	1.0618	1.0745	0.9961	-0.0069	< 0	NA	32234
ENIGMA3_mixed_se_wSA_Mean_transversetemporal_surfavg_20190429_noGC_munged_hm3.sumstats.gz	Paracentral surface area with global correction	0.2326	0.0258	9.0155	9.79837e-20	1.1175	1.1532	0.9981	-0.0089	< 0	NA	33155
ENIGMA3_mixed_se_wTHICK_Mean_bankssts_thickavg_20200522_noGC_munged_hm3.sumstats.gz	Parahippocampal thickness with global correction	0.0777	0.0154	5.04545	2.26222e-07	1.0496	1.0579	1.0112	-0.0065	0.1926	-0.1116	30879
ENIGMA3_mixed_se_wTHICK_Mean_caudalanteriorcingulate_thickavg_20200522_noGC_munged_hm3.sumstats.gz	Parahippocampal surface area with global correction	0.1401	0.0186	7.53226	2.49351e-14	1.0895	1.0985	1.0071	-0.007	0.0718	-0.0711	33193
ENIGMA3_mixed_se_wTHICK_Mean_caudalmiddlefrontal_thickavg_20200522_noGC_munged_hm3.sumstats.gz	Pars opercularis thickness with global correction	0.1098	0.0156	7.03846	9.7187e-13	1.0557	1.0703	0.9996	-0.0067	< 0	NA	33093
ENIGMA3_mixed_se_wTHICK_Mean_cuneus_thickavg_20200522_noGC_munged_hm3.sumstats.gz	Pars opercularis surface area with global correction	0.1153	0.016	7.20625	2.87569e-13	1.0802	1.0886	1.0176	-0.007	0.1991	-0.0787	32187
ENIGMA3_mixed_se_wTHICK_Mean_entorhinal_thickavg_20200522_noGC_munged_hm3.sumstats.gz	Pars orbitalis thickness with global correction	0.1227	0.0162	7.57407	1.80849e-14	1.071	1.0773	1.0024	-0.0065	0.0312	-0.0845	31894
ENIGMA3_mixed_se_wTHICK_Mean_frontalpole_thickavg_20200522_noGC_munged_hm3.sumstats.gz	Pars orbitalis surface area with global correction	0.056	0.0148	3.78378	7.7231e-05	1.0375	1.0496	1.0132	-0.0067	0.2665	-0.1345	33217
ENIGMA3_mixed_se_wTHICK_Mean_fusiform_thickavg_20200522_noGC_munged_hm3.sumstats.gz	Pars triangularis thickness with global correction	0.0829	0.0156	5.3141	5.35921e-08	1.0496	1.0636	1.0102	-0.0069	0.1604	-0.1088	32927
ENIGMA3_mixed_se_wTHICK_Mean_inferiorparietal_thickavg_20200522_noGC_munged_hm3.sumstats.gz	Pars triangularis surface area with global correction	0.1196	0.0174	6.87356	3.13089e-12	1.0926	1.102	1.0255	-0.0066	0.2504	-0.0642	32850
ENIGMA3_mixed_se_wTHICK_Mean_inferiortemporal_thickavg_20200522_noGC_munged_hm3.sumstats.gz	Pericalcarine thickness with global correction	0.1349	0.0179	7.53631	2.41723e-14	1.0679	1.0792	0.9925	-0.0068	< 0	NA	32740
ENIGMA3_mixed_se_wTHICK_Mean_insula_thickavg_20200522_noGC_munged_hm3.sumstats.gz	Pericalcarine surface area with global correction	0.175	0.0176	9.94318	1.3503e-23	1.1019	1.1194	1.0095	-0.0067	0.0796	-0.0563	32396
ENIGMA3_mixed_se_wTHICK_Mean_isthmuscingulate_thickavg_20200522_noGC_munged_hm3.sumstats.gz	Postcentral thickness with global correction	0.2146	0.0207	10.3671	1.74901e-25	1.1428	1.1642	1.0236	-0.0079	0.1439	-0.0479	32914
ENIGMA3_mixed_se_wTHICK_Mean_lateraloccipital_thickavg_20200522_noGC_munged_hm3.sumstats.gz	Postcentral surface area with global correction	0.1255	0.0182	6.8956	2.68181e-12	1.0802	1.0992	1.019	-0.0072	0.1917	-0.0722	32782
ENIGMA3_mixed_se_wTHICK_Mean_lateralorbitofrontal_thickavg_20200522_noGC_munged_hm3.sumstats.gz	Posterior cingulate thickness with global correction	0.1328	0.0171	7.76608	4.04756e-15	1.0833	1.0929	1.0077	-0.007	0.0828	-0.0759	32541
ENIGMA3_mixed_se_wTHICK_Mean_lingual_thickavg_20200522_noGC_munged_hm3.sumstats.gz	Posterior cingulate surface area with global correction	0.1622	0.0198	8.19192	1.28547e-16	1.1019	1.1178	1.018	-0.0069	0.1528	-0.059	32381
ENIGMA3_mixed_se_wTHICK_Mean_medialorbitofrontal_thickavg_20200522_noGC_munged_hm3.sumstats.gz	Precentral thickness with global correction	0.1112	0.0158	7.03797	9.75271e-13	1.0864	1.0879	1.0191	-0.0063	0.217	-0.0717	32165
ENIGMA3_mixed_se_wTHICK_Mean_middletemporal_thickavg_20200522_noGC_munged_hm3.sumstats.gz	Precentral surface area with global correction	0.1383	0.0155	8.92258	2.27773e-19	1.0772	1.088	1.0041	-0.0059	0.0463	-0.0676	31707
ENIGMA3_mixed_se_wTHICK_Mean_paracentral_thickavg_20200522_noGC_munged_hm3.sumstats.gz	Precuneus thickness with global correction	0.1047	0.0168	6.23214	2.30049e-10	1.0527	1.0747	1.0072	-0.0071	0.0967	-0.0953	33071
ENIGMA3_mixed_se_wTHICK_Mean_parahippocampal_thickavg_20200522_noGC_munged_hm3.sumstats.gz	Precuneus surface area with global correction	0.1912	0.0208	9.19231	1.92251e-20	1.1207	1.1477	1.0249	-0.0081	0.1685	-0.0551	32184
ENIGMA3_mixed_se_wTHICK_Mean_parsopercularis_thickavg_20200522_noGC_munged_hm3.sumstats.gz	Rostral anterior cingulate thickness with global correction	0.0621	0.0153	4.05882	2.46603e-05	1.0588	1.0644	1.0243	-0.007	0.3767	-0.109	33078
ENIGMA3_mixed_se_wTHICK_Mean_parsorbitalis_thickavg_20200522_noGC_munged_hm3.sumstats.gz	Rostral anterior cingulate surface area with global correction	0.0721	0.0148	4.87162	5.5343e-07	1.0557	1.0615	1.015	-0.0065	0.2444	-0.1059	33145
ENIGMA3_mixed_se_wTHICK_Mean_parstriangularis_thickavg_20200522_noGC_munged_hm3.sumstats.gz	Rostral middle frontal surface area with global correction	0.1174	0.0166	7.07229	7.61992e-13	1.0772	1.0874	1.011	-0.007	0.1255	-0.0798	33094
ENIGMA3_mixed_se_wTHICK_Mean_pericalcarine_thickavg_20200522_noGC_munged_hm3.sumstats.gz	Rostral middle frontal thickness with global correction	0.1143	0.0187	6.1123	4.91028e-10	1.0833	1.097	1.0254	-0.0066	0.2619	-0.0679	31688
ENIGMA3_mixed_se_wTHICK_Mean_postcentral_thickavg_20200522_noGC_munged_hm3.sumstats.gz	Superior frontal surface area with global correction	0.1581	0.0171	9.24561	1.16947e-20	1.1144	1.1271	1.0306	-0.0079	0.2406	-0.0623	31681
ENIGMA3_mixed_se_wTHICK_Mean_posteriorcingulate_thickavg_20200522_noGC_munged_hm3.sumstats.gz	Superior frontal thickness with global correction	0.1717	0.0197	8.71574	1.44438e-18	1.1019	1.1205	1.0109	-0.0076	0.0905	-0.0635	32954
ENIGMA3_mixed_se_wTHICK_Mean_precentral_thickavg_20200522_noGC_munged_hm3.sumstats.gz	Superior parietal surface area with global correction	0.1283	0.0164	7.82317	2.57546e-15	1.0864	1.0881	1.0078	-0.007	0.0882	-0.0798	32185
ENIGMA3_mixed_se_wTHICK_Mean_precuneus_thickavg_20200522_noGC_munged_hm3.sumstats.gz	Superior parietal thickness with global correction	0.1142	0.0165	6.92121	2.23898e-12	1.0772	1.0886	1.0165	-0.0066	0.1861	-0.0747	33151
ENIGMA3_mixed_se_wTHICK_Mean_rostralanteriorcingulate_thickavg_20200522_noGC_munged_hm3.sumstats.gz	Superior temporal surface area with global correction	0.1153	0.0167	6.90419	2.52451e-12	1.0864	1.094	1.0192	-0.007	0.2041	-0.074	33150
ENIGMA3_mixed_se_wTHICK_Mean_rostralmiddlefrontal_thickavg_20200522_noGC_munged_hm3.sumstats.gz	Superior temporal thickness with global correction	0.0998	0.0168	5.94048	1.42098e-09	1.0802	1.0825	1.0182	-0.0068	0.2207	-0.082	32727
ENIGMA3_mixed_se_wTHICK_Mean_superiorfrontal_thickavg_20200522_noGC_munged_hm3.sumstats.gz	Supramarginal surface area with global correction	0.1222	0.0168	7.27381	1.74744e-13	1.0802	1.0933	1.0153	-0.0062	0.1636	-0.0663	32672
ENIGMA3_mixed_se_wTHICK_Mean_superiorparietal_thickavg_20200522_noGC_munged_hm3.sumstats.gz	Supramarginal thickness with global correction	0.1379	0.0169	8.15976	1.67841e-16	1.0741	1.0933	1.0064	-0.0071	0.0685	-0.0759	32481
ENIGMA3_mixed_se_wTHICK_Mean_superiortemporal_thickavg_20200522_noGC_munged_hm3.sumstats.gz	Temporal pole surface area with global correction	0.2164	0.0207	10.4541	7.01577e-26	1.1238	1.1403	1.0093	-0.0075	0.0662	-0.0533	30739
ENIGMA3_mixed_se_wTHICK_Mean_supramarginal_thickavg_20200522_noGC_munged_hm3.sumstats.gz	Temporal pole thickness with global correction	0.1381	0.0225	6.13778	4.18419e-10	1.0864	1.0938	1.0068	-0.0082	0.0722	-0.0873	31908
ENIGMA3_mixed_se_wTHICK_Mean_temporalpole_thickavg_20200522_noGC_munged_hm3.sumstats.gz	Transverse temporal surface area with global correction	0.0605	0.0164	3.68902	0.000112558	1.0466	1.0488	1.0106	-0.0068	0.2163	-0.1402	32275
ENIGMA3_mixed_se_wTHICK_Mean_transversetemporal_thickavg_20200522_noGC_munged_hm3.sumstats.gz	Transverse temporal thickness with global correction	0.1738	0.0191	9.09948	4.53842e-20	1.1019	1.1157	1.0033	-0.0073	0.0286	-0.063	33095

## Sheet: Table S2
Table S2. LDSR results for biochemical traits versus mean cortical thickness and total surface area.
Cortical trait	Biochemical trait	rg	SE	Z score	P	P Bonferroni	P Benjamini-Hochberg
Total Surface Area	WBC count	-0.153	0.0289	-5.2996	1.1606e-07	1.1606e-05	1.1606e-05
Total Surface Area	Neutrophil count	-0.1445	0.0298	-4.8503	1.2326e-06	0.00012326	6.163e-05
Total Surface Area	Monocyte count	-0.1062	0.028	-3.7977	0.0001	0.01	0.00333333
Total Surface Area	Calcium	-0.111	0.03	-3.699	0.0002	0.02	0.005
Total Surface Area	CRP	-0.1083	0.0297	-3.6454	0.0003	0.03	0.006
Total Surface Area	Triglycerides	-0.1034	0.0291	-3.5502	0.0004	0.04	0.00666667
Total Surface Area	Protein (total)	-0.1117	0.0323	-3.4606	0.0005	0.05	0.00714286
Total Surface Area	Gamma glutamyltransferase	-0.0907	0.0268	-3.3852	0.0007	0.07	0.008
Total Surface Area	Lymphocyte count	-0.0966	0.0289	-3.3437	0.0008	0.08	0.008
Mean Thickness	Haematocrit percentage	0.1249	0.0372	3.3535	0.0008	0.08	0.008
Mean Thickness	RBC count	0.1173	0.0354	3.3099	0.0009	0.09	0.00818182
Mean Thickness	Hb	0.1197	0.0368	3.2561	0.0011	0.11	0.00916667
Total Surface Area	Urate	-0.0737	0.0234	-3.1518	0.0016	0.16	0.0123077
Total Surface Area	Alanine aminotransferase	-0.0906	0.0299	-3.0347	0.0024	0.24	0.0171429
Mean Thickness	CRP	-0.1026	0.0342	-3.0004	0.0027	0.27	0.018
Total Surface Area	Hb	-0.0963	0.0329	-2.9293	0.0034	0.34	0.02125
Total Surface Area	Haematocrit percentage	-0.0889	0.0335	-2.6517	0.008	0.8	0.0470588
Mean Thickness	Glucose	-0.0957	0.0364	-2.6286	0.0086	0.86	0.0477778
Total Surface Area	Phosphate	0.0982	0.0385	2.5524	0.0107	1	0.0563158
Mean Thickness	RBC distribution width	0.0913	0.0384	2.3753	0.0175	1	0.0838095
Total Surface Area	Eosinophil percentage	0.0688	0.029	2.3734	0.0176	1	0.0838095
Total Surface Area	Immature reticulocyte volume	-0.083	0.0355	-2.3363	0.0195	1	0.0886364
Total Surface Area	High light scatter reticulocyte count	-0.0717	0.032	-2.2425	0.0249	1	0.108261
Mean Thickness	Platelet crit	-0.0619	0.0284	-2.1835	0.029	1	0.120833
Total Surface Area	HbA1c	-0.0704	0.0328	-2.1474	0.0318	1	0.124483
Mean Thickness	Platelet count	-0.0593	0.0278	-2.1316	0.033	1	0.124483
Total Surface Area	High light scatter reticulocyte percent	-0.066	0.0311	-2.1233	0.0337	1	0.124483
Mean Thickness	IGF1	0.069	0.0328	2.1031	0.0355	1	0.124483
Total Surface Area	Reticulocyte count	-0.0634	0.0303	-2.0957	0.0361	1	0.124483
Total Surface Area	Creatinine	-0.0588	0.0287	-2.048	0.0406	1	0.135333
Total Surface Area	Reticulocyte percentage	-0.0567	0.0292	-1.9432	0.052	1	0.167742
Mean Thickness	SHBG	0.0537	0.0282	1.9036	0.057	1	0.178125
Mean Thickness	Platelet distribution width	0.0683	0.0379	1.8009	0.0717	1	0.217273
Mean Thickness	Eosinophil count	-0.0575	0.0344	-1.6715	0.0946	1	0.278235
Total Surface Area	Glucose	-0.0497	0.03	-1.6573	0.0975	1	0.278571
Total Surface Area	Mean platelet volume	-0.0466	0.0302	-1.5423	0.123	1	0.341667
Total Surface Area	Vitamin D	0.0389	0.0263	1.4779	0.1394	1	0.376757
Total Surface Area	Neutrophil percent	-0.044	0.0307	-1.4335	0.1517	1	0.399211
Total Surface Area	APOB	-0.1789	0.1269	-1.4105	0.1584	1	0.403913
Total Surface Area	Mean reticulocyte volume	-0.0498	0.0361	-1.3771	0.1685	1	0.403913
Mean Thickness	LDL direct	0.0732	0.0537	1.3627	0.173	1	0.403913
Total Surface Area	Platelet crit	-0.0392	0.0291	-1.3498	0.1771	1	0.403913
Total Surface Area	RBC distribution width	-0.0419	0.0313	-1.3393	0.1805	1	0.403913
Total Surface Area	Urea	-0.045	0.0336	-1.3392	0.1805	1	0.403913
Mean Thickness	Mean corpuscular volume	-0.0416	0.0314	-1.3248	0.1852	1	0.403913
Total Surface Area	Mean corpuscular Hb concentration	-0.0388	0.0293	-1.323	0.1858	1	0.403913
Mean Thickness	Mean corpuscular Hb concentration	-0.0412	0.0319	-1.2935	0.1958	1	0.416596
Mean Thickness	Creatinine	0.0446	0.0352	1.2691	0.2044	1	0.425833
Mean Thickness	Eosinophil percentage	-0.0451	0.0365	-1.2356	0.2166	1	0.442041
Total Surface Area	LDL direct	-0.0726	0.0599	-1.2116	0.2257	1	0.443846
Mean Thickness	Cholesterol	0.0495	0.0413	1.1993	0.2304	1	0.443846
Mean Thickness	Albumin	0.0406	0.0338	1.1984	0.2308	1	0.443846
Total Surface Area	Basophil count	-0.0587	0.0505	-1.1617	0.2454	1	0.456667
Total Surface Area	Mean corpuscular volume	-0.0353	0.0309	-1.1425	0.2533	1	0.456667
Mean Thickness	Immature reticulocyte volume	-0.0394	0.0349	-1.1271	0.2597	1	0.456667
Total Surface Area	RBC count	-0.0394	0.035	-1.1258	0.2602	1	0.456667
Total Surface Area	Lymphocyte percent	0.033	0.0294	1.1256	0.2603	1	0.456667
Mean Thickness	Aspartate aminotransferase	0.0458	0.0415	1.1037	0.2697	1	0.465
Mean Thickness	Basophil count	-0.0569	0.0524	-1.0854	0.2777	1	0.470678
Mean Thickness	Mean sphered cell volume	-0.036	0.0338	-1.0641	0.2873	1	0.478833
Total Surface Area	Mean sphered cell volume	-0.0346	0.036	-0.9602	0.337	1	0.552459
Total Surface Area	SHBG	0.025	0.0273	0.9184	0.3584	1	0.578065
Mean Thickness	Mean reticulocyte volume	-0.0305	0.0346	-0.8803	0.3787	1	0.586364
Mean Thickness	Monocyte percent	0.0293	0.0335	0.8754	0.3814	1	0.586364
Mean Thickness	APOB	0.073	0.0842	0.8669	0.386	1	0.586364
Total Surface Area	Mean corpuscular Hb	-0.0282	0.0351	-0.8028	0.4221	1	0.622857
Mean Thickness	Lymphocyte count	-0.0259	0.0325	-0.7942	0.4271	1	0.622857
Mean Thickness	HbA1c	-0.028	0.0358	-0.7813	0.4346	1	0.622857
Mean Thickness	High light scatter reticulocyte percent	-0.0254	0.0326	-0.779	0.436	1	0.622857
Mean Thickness	Urea	0.0278	0.0381	0.729	0.466	1	0.656338
Mean Thickness	Neutrophil count	-0.0242	0.0356	-0.6795	0.4968	1	0.69
Mean Thickness	Testosterone	0.0228	0.0381	0.5982	0.5497	1	0.723659
Total Surface Area	Aspartate aminotransferase	-0.019	0.0321	-0.5924	0.5536	1	0.723659
Mean Thickness	Triglycerides	-0.0197	0.0337	-0.585	0.5586	1	0.723659
Mean Thickness	Calcium	-0.0176	0.0301	-0.5848	0.5587	1	0.723659
Total Surface Area	IGF1	0.0188	0.0327	0.5735	0.5663	1	0.723659
Mean Thickness	Phosphate	-0.024	0.0423	-0.5659	0.5715	1	0.723659
Total Surface Area	Eosinophil count	0.0172	0.031	0.5532	0.5801	1	0.723659
Total Surface Area	Basophil percent	-0.0207	0.0382	-0.5417	0.588	1	0.723659
Mean Thickness	Mean platelet volume	0.0158	0.0294	0.538	0.5906	1	0.723659
Mean Thickness	Reticulocyte percentage	-0.0178	0.0333	-0.5339	0.5934	1	0.723659
Mean Thickness	Alanine aminotransferase	0.0188	0.0361	0.5222	0.6015	1	0.724699
Mean Thickness	Urate	-0.0134	0.0269	-0.4998	0.6172	1	0.734762
Total Surface Area	Cholesterol	-0.0194	0.0412	-0.4711	0.6376	1	0.741395
Mean Thickness	Mean corpuscular Hb	-0.0207	0.044	-0.4711	0.6376	1	0.741395
Mean Thickness	Gamma glutamyltransferase	-0.0113	0.0307	-0.3694	0.7118	1	0.818161
Total Surface Area	Platelet distribution width	0.0102	0.0304	0.335	0.7376	1	0.836742
Mean Thickness	Vitamin D	-0.0121	0.037	-0.3256	0.7447	1	0.836742
Mean Thickness	Protein (total)	-0.0095	0.038	-0.2504	0.8023	1	0.891444
Mean Thickness	Reticulocyte count	0.0072	0.0336	0.2152	0.8296	1	0.911304
Total Surface Area	Testosterone	-0.007	0.0341	-0.2039	0.8384	1	0.911304
Total Surface Area	Monocyte percent	0.0057	0.0305	0.1861	0.8524	1	0.914894
Mean Thickness	High light scatter reticulocyte count	-0.0058	0.0328	-0.1764	0.86	1	0.914894
Mean Thickness	Basophil percent	0.0061	0.044	0.1378	0.8904	1	0.937263
Total Surface Area	Platelet count	-0.0033	0.0295	-0.1118	0.911	1	0.948958
Mean Thickness	Lymphocyte percent	-0.0027	0.0367	-0.0739	0.9411	1	0.970206
Total Surface Area	Albumin	-0.0011	0.0317	-0.034	0.9729	1	0.9879
Mean Thickness	Monocyte count	-0.0006	0.0317	-0.0201	0.984	1	0.9879
Mean Thickness	Neutrophil percent	0.0006	0.0377	0.0151	0.9879	1	0.9879
									Mean Thickness	WBC count	-0.0283	0.0328	-0.8651	0.387	1	0.586364

## Sheet: Table S3
Table S3. LDSR results for biochemical traits versus regional cortical thickness and surface area.
Cortical trait	Biochemical trait	rg	SE	Z score	P	P Bonferroni	P Benjamini-Hochberg
Precuneus surface area	Neutrophil count	-0.1553	0.0307	-5.0501	4.4167e-07	0.00150168	0.000750839
Precuneus surface area	WBC count	-0.1505	0.0293	-5.1405	2.74e-07	0.0009316	0.000750839
Superior frontal surface area	WBC count	-0.1456	0.0293	-4.9617	6.9892e-07	0.00237633	0.000792109
Middle temporal surface area	WBC count	-0.1505	0.0308	-4.8789	1.067e-06	0.0036278	0.00090695
Inferior temporal surface area	WBC count	-0.1387	0.029	-4.7806	1.748e-06	0.0059432	0.00118864
Inferior temporal surface area	CRP	-0.1599	0.0344	-4.6459	3.3858e-06	0.0115117	0.00145813
Middle temporal surface area	Neutrophil count	-0.1402	0.0302	-4.6432	3.4309e-06	0.0116651	0.00145813
Fusiform surface area	WBC count	-0.1438	0.0309	-4.6516	3.2937e-06	0.0111986	0.00145813
Fusiform thickness	CRP	-0.1674	0.0365	-4.5894	4.4463e-06	0.0151174	0.00152745
Inferior parietal surface area	WBC count	-0.1456	0.0317	-4.5872	4.4925e-06	0.0152745	0.00152745
Banks of the superior temporal sulcus surface area	Gamma glutamyltransferase	-0.1489	0.0328	-4.5374	5.6946e-06	0.0193616	0.00169581
Paracentral surface area	Lymphocyte count	-0.1512	0.0337	-4.4804	7.4515e-06	0.0253351	0.00169581
Fusiform surface area	Neutrophil count	-0.141	0.0314	-4.486	7.2558e-06	0.0246697	0.00169581
Inferior parietal surface area	Neutrophil count	-0.1427	0.0319	-4.4774	7.5543e-06	0.0256846	0.00169581
Inferior temporal surface area	Neutrophil count	-0.132	0.0296	-4.4657	7.9803e-06	0.027133	0.00169581
Inferior temporal surface area	Triglycerides	-0.1323	0.0296	-4.4711	7.7829e-06	0.0264619	0.00169581
Superior frontal surface area	Neutrophil count	-0.1411	0.0318	-4.4425	8.8901e-06	0.0302263	0.00177802
Lateral orbitofrontal thickness	Haematocrit percentage	0.1886	0.0428	4.4119	1.0246e-05	0.0348364	0.00193536
Superior temporal surface area	Urate	-0.1016	0.0233	-4.3617	1.2903e-05	0.0438702	0.00230896
Supramarginal surface area	WBC count	-0.1345	0.031	-4.3385	1.4343e-05	0.0487662	0.00243831
Posterior cingulate surface area	WBC count	-0.1555	0.0361	-4.3022	1.6913e-05	0.0575042	0.0027383
Entorhinal surface area	WBC count	-0.1448	0.0338	-4.2851	1.8268e-05	0.0621112	0.00282324
Superior parietal surface area	Protein (total)	-0.1292	0.0308	-4.1925	2.7595e-05	0.093823	0.00407926
Pericalcarine surface area	Calcium	-0.1223	0.0294	-4.1566	3.2307e-05	0.109844	0.00440395
Lateral orbitofrontal thickness	Hb	0.1722	0.0414	4.156	3.2382e-05	0.110099	0.00440395
Posterior cingulate surface area	Neutrophil count	-0.1477	0.0367	-4.0285	5.6142e-05	0.190883	0.00734165
Rostral anterior cingulate surface area	Calcium	-0.1264	0.0318	-3.9764	6.996e-05	0.237864	0.00880978
Banks of the superior temporal sulcus surface area	CRP	-0.1474	0.0386	-3.8211	0.0001	0.34	0.00918919
Cuneus surface area	Calcium	-0.1266	0.0329	-3.848	0.0001	0.34	0.00918919
Middle temporal thickness	Hb	0.1435	0.0366	3.9209	8.8219e-05	0.299945	0.00918919
Fusiform surface area	Monocyte count	-0.1068	0.028	-3.8106	0.0001	0.34	0.00918919
Middle temporal surface area	Monocyte count	-0.1201	0.0307	-3.91	9.2294e-05	0.3138	0.00918919
Medial orbitofrontal surface area	Neutrophil count	-0.1327	0.0348	-3.8097	0.0001	0.34	0.00918919
Superior temporal thickness	Platelet crit	-0.1143	0.0295	-3.8719	0.0001	0.34	0.00918919
Lateral orbitofrontal thickness	RBC count	0.1473	0.0386	3.8137	0.0001	0.34	0.00918919
Medial orbitofrontal surface area	WBC count	-0.1355	0.0344	-3.9357	8.2938e-05	0.281989	0.00918919
Superior parietal surface area	WBC count	-0.1124	0.0286	-3.9268	8.6092e-05	0.292713	0.00918919
Medial orbitofrontal surface area	CRP	-0.1365	0.0368	-3.7047	0.0002	0.68	0.0147826
Parahippocampal surface area	Neutrophil count	-0.1301	0.0355	-3.6643	0.0002	0.68	0.0147826
Superior temporal thickness	Platelet count	-0.1089	0.0291	-3.7441	0.0002	0.68	0.0147826
Posterior cingulate thickness	RBC count	0.1255	0.0339	3.7008	0.0002	0.68	0.0147826
Inferior parietal surface area	Triglycerides	-0.1191	0.0317	-3.7582	0.0002	0.68	0.0147826
Parahippocampal surface area	Triglycerides	-0.1254	0.0342	-3.6624	0.0002	0.68	0.0147826
Supramarginal surface area	Triglycerides	-0.1235	0.0327	-3.7795	0.0002	0.68	0.0147826
Precentral surface area	WBC count	-0.1167	0.0319	-3.6629	0.0002	0.68	0.0147826
Superior temporal surface area	WBC count	-0.1334	0.0363	-3.6713	0.0002	0.68	0.0147826
Postcentral surface area	CRP	-0.1302	0.0356	-3.6559	0.0003	1	0.0167213
Superior frontal surface area	Gamma glutamyltransferase	-0.1141	0.0317	-3.5963	0.0003	1	0.0167213
Middle temporal thickness	Haematocrit percentage	0.1371	0.0376	3.6475	0.0003	1	0.0167213
Posterior cingulate thickness	Haematocrit percentage	0.1316	0.0362	3.6396	0.0003	1	0.0167213
Insula surface area	Hb	-0.1094	0.0306	-3.58	0.0003	1	0.0167213
Pars opercularis surface area	Hb	-0.1242	0.0347	-3.5851	0.0003	1	0.0167213
Pars opercularis surface area	Neutrophil count	-0.1283	0.0351	-3.661	0.0003	1	0.0167213
Supramarginal surface area	Neutrophil count	-0.1143	0.0319	-3.5817	0.0003	1	0.0167213
Temporal pole surface area	Neutrophil count	-0.1291	0.0354	-3.6464	0.0003	1	0.0167213
Entorhinal surface area	Triglycerides	-0.1222	0.0338	-3.6112	0.0003	1	0.0167213
Medial orbitofrontal surface area	Urate	-0.0895	0.0248	-3.6045	0.0003	1	0.0167213
Frontal pole surface area	WBC count	-0.1417	0.039	-3.6304	0.0003	1	0.0167213
Pars orbitalis surface area	WBC count	-0.1146	0.0314	-3.6484	0.0003	1	0.0167213
Postcentral surface area	WBC count	-0.1152	0.032	-3.6016	0.0003	1	0.0167213
Temporal pole surface area	WBC count	-0.1343	0.0371	-3.6236	0.0003	1	0.0167213
Middle temporal surface area	Gamma glutamyltransferase	-0.1014	0.0288	-3.5152	0.0004	1	0.0191549
Entorhinal thickness	Haematocrit percentage	0.1503	0.0421	3.5694	0.0004	1	0.0191549
Inferior temporal thickness	Hb	0.1451	0.0412	3.5225	0.0004	1	0.0191549
Lingual surface area	Neutrophil count	-0.1042	0.0297	-3.5091	0.0004	1	0.0191549
Insula surface area	Phosphate	0.1294	0.0368	3.5169	0.0004	1	0.0191549
Pars orbitalis surface area	Triglycerides	-0.1077	0.0303	-3.5498	0.0004	1	0.0191549
Banks of the superior temporal sulcus surface area	WBC count	-0.1189	0.0335	-3.5451	0.0004	1	0.0191549
Lateral orbitofrontal surface area	WBC count	-0.115	0.0322	-3.568	0.0004	1	0.0191549
Parahippocampal surface area	WBC count	-0.131	0.0367	-3.5737	0.0004	1	0.0191549
Pars opercularis surface area	WBC count	-0.1209	0.0338	-3.5736	0.0004	1	0.0191549
Superior frontal surface area	Calcium	-0.1231	0.0352	-3.4974	0.0005	1	0.021519
Precuneus surface area	Gamma glutamyltransferase	-0.0939	0.0271	-3.4646	0.0005	1	0.021519
Inferior temporal surface area	Immature reticulocyte volume	-0.125	0.0358	-3.4933	0.0005	1	0.021519
Lateral orbitofrontal surface area	Monocyte count	-0.1015	0.0289	-3.5083	0.0005	1	0.021519
Entorhinal surface area	Neutrophil count	-0.1223	0.0351	-3.4884	0.0005	1	0.021519
Lateral orbitofrontal surface area	Neutrophil count	-0.1146	0.0331	-3.4659	0.0005	1	0.021519
Superior parietal surface area	Neutrophil count	-0.1051	0.0303	-3.4723	0.0005	1	0.021519
Insula surface area	Urate	-0.0873	0.0251	-3.4838	0.0005	1	0.021519
Entorhinal thickness	Hb	0.1422	0.0414	3.4369	0.0006	1	0.0231818
Supramarginal surface area	Monocyte count	-0.119	0.0346	-3.4437	0.0006	1	0.0231818
Frontal pole surface area	Neutrophil count	-0.1402	0.0409	-3.4292	0.0006	1	0.0231818
Isthmus cingulate surface area	Neutrophil count	-0.1151	0.0335	-3.4353	0.0006	1	0.0231818
Pars triangularis surface area	Phosphate	0.1311	0.038	3.4543	0.0006	1	0.0231818
Insula thickness	RBC count	0.1203	0.0352	3.4211	0.0006	1	0.0231818
Posterior cingulate thickness	RBC distribution width	0.1144	0.0334	3.4278	0.0006	1	0.0231818
Middle temporal surface area	Triglycerides	-0.1171	0.0339	-3.4524	0.0006	1	0.0231818
Superior frontal surface area	Triglycerides	-0.1078	0.0314	-3.4364	0.0006	1	0.0231818
Inferior parietal surface area	CRP	-0.1102	0.0324	-3.4021	0.0007	1	0.0242857
Middle temporal surface area	CRP	-0.1094	0.0323	-3.3815	0.0007	1	0.0242857
Paracentral surface area	Calcium	-0.1183	0.0351	-3.371	0.0007	1	0.0242857
Superior parietal surface area	Calcium	-0.1077	0.0316	-3.4048	0.0007	1	0.0242857
Inferior temporal thickness	Haematocrit percentage	0.1429	0.0421	3.396	0.0007	1	0.0242857
Precentral surface area	Haematocrit percentage	-0.1212	0.0359	-3.3757	0.0007	1	0.0242857
Fusiform thickness	Hb	0.1582	0.0465	3.4051	0.0007	1	0.0242857
Precentral surface area	Hb	-0.1241	0.0365	-3.4	0.0007	1	0.0242857
Banks of the superior temporal sulcus surface area	Neutrophil count	-0.1114	0.0329	-3.3893	0.0007	1	0.0242857
Inferior parietal surface area	Protein (total)	-0.1098	0.0323	-3.3958	0.0007	1	0.0242857
Inferior temporal thickness	CRP	-0.1149	0.0342	-3.3614	0.0008	1	0.0266667
Precuneus surface area	Calcium	-0.101	0.0302	-3.3418	0.0008	1	0.0266667
Insula surface area	Haematocrit percentage	-0.1042	0.0311	-3.3459	0.0008	1	0.0266667
Pars orbitalis surface area	Neutrophil count	-0.1071	0.0321	-3.3399	0.0008	1	0.0266667
Medial orbitofrontal surface area	Calcium	-0.1125	0.0338	-3.325	0.0009	1	0.0278182
Middle temporal surface area	Immature reticulocyte volume	-0.1119	0.0337	-3.32	0.0009	1	0.0278182
Middle temporal surface area	Lymphocyte count	-0.1048	0.0315	-3.3287	0.0009	1	0.0278182
Inferior parietal surface area	Monocyte count	-0.1011	0.0305	-3.3118	0.0009	1	0.0278182
Fusiform thickness	SHBG	0.12	0.036	3.3337	0.0009	1	0.0278182
Fusiform surface area	Triglycerides	-0.1073	0.0323	-3.3262	0.0009	1	0.0278182
Superior frontal surface area	Urate	-0.0808	0.0244	-3.3132	0.0009	1	0.0278182
Temporal pole thickness	Vitamin D	0.1692	0.0511	3.3096	0.0009	1	0.0278182
Posterior cingulate surface area	CRP	-0.1296	0.0394	-3.2878	0.001	1	0.0303571
Medial orbitofrontal surface area	Hb	-0.1142	0.0348	-3.2799	0.001	1	0.0303571
Inferior temporal surface area	Gamma glutamyltransferase	-0.0958	0.0293	-3.2731	0.0011	1	0.032807
Medial orbitofrontal surface area	Gamma glutamyltransferase	-0.1056	0.0323	-3.2668	0.0011	1	0.032807
Pars opercularis surface area	CRP	-0.1145	0.0353	-3.2445	0.0012	1	0.0351724
Middle temporal surface area	Protein (total)	-0.1037	0.0319	-3.2497	0.0012	1	0.0351724
Lateral occipital thickness	CRP	-0.1107	0.0344	-3.2141	0.0013	1	0.0362295
Precentral surface area	Calcium	-0.1147	0.0357	-3.2158	0.0013	1	0.0362295
Insula thickness	Haematocrit percentage	0.1227	0.0381	3.2221	0.0013	1	0.0362295
Precuneus surface area	Monocyte count	-0.0919	0.0285	-3.2259	0.0013	1	0.0362295
Cuneus surface area	Protein (total)	-0.1131	0.0352	-3.2155	0.0013	1	0.0362295
Temporal pole thickness	SHBG	0.1661	0.0516	3.2168	0.0013	1	0.0362295
Superior temporal surface area	Hb	-0.111	0.0348	-3.1911	0.0014	1	0.0383871
Lingual surface area	WBC count	-0.0987	0.031	-3.1896	0.0014	1	0.0383871
Superior frontal surface area	Alanine aminotransferase	-0.1016	0.0322	-3.1502	0.0016	1	0.039708
Parahippocampal surface area	Calcium	-0.119	0.0374	-3.1788	0.0015	1	0.039708
Pars triangularis surface area	Eosinophil percentage	0.1039	0.0327	3.1786	0.0015	1	0.039708
Inferior parietal surface area	Gamma glutamyltransferase	-0.0888	0.0281	-3.1566	0.0016	1	0.039708
Pars opercularis surface area	Haematocrit percentage	-0.1139	0.0358	-3.1795	0.0015	1	0.039708
Posterior cingulate thickness	Hb	0.1127	0.0357	3.1536	0.0016	1	0.039708
Entorhinal surface area	Lymphocyte count	-0.1112	0.0351	-3.1712	0.0015	1	0.039708
Inferior parietal surface area	Lymphocyte count	-0.0923	0.0293	-3.1526	0.0016	1	0.039708
Superior frontal surface area	Lymphocyte count	-0.0911	0.0289	-3.1477	0.0016	1	0.039708
Banks of the superior temporal sulcus surface area	Monocyte count	-0.1167	0.0369	-3.1585	0.0016	1	0.039708
Postcentral surface area	Monocyte count	-0.102	0.0323	-3.1552	0.0016	1	0.039708
Pars opercularis thickness	RBC count	0.1173	0.0372	3.151	0.0016	1	0.039708
Insula surface area	WBC count	-0.103	0.0326	-3.1548	0.0016	1	0.039708
Precuneus surface area	Protein (total)	-0.1025	0.0326	-3.1426	0.0017	1	0.0412857
Superior frontal surface area	Protein (total)	-0.1138	0.0362	-3.1426	0.0017	1	0.0412857
Rostral middle frontal surface area	WBC count	-0.0958	0.0306	-3.1363	0.0017	1	0.0412857
Lingual thickness	CRP	-0.1175	0.0376	-3.1218	0.0018	1	0.0427972
Insula surface area	Creatinine	-0.0964	0.0309	-3.1188	0.0018	1	0.0427972
Paracentral surface area	WBC count	-0.1232	0.0396	-3.1133	0.0018	1	0.0427972
Fusiform thickness	Haematocrit percentage	0.1465	0.0473	3.0978	0.0019	1	0.0439456
Supramarginal surface area	Lymphocyte count	-0.0955	0.0308	-3.1065	0.0019	1	0.0439456
Pars triangularis thickness	RBC count	0.1213	0.0391	3.1054	0.0019	1	0.0439456
Insula thickness	Reticulocyte percentage	-0.1081	0.0347	-3.1125	0.0019	1	0.0439456
Superior temporal thickness	CRP	-0.1256	0.0407	-3.0832	0.002	1	0.0459459
Isthmus cingulate thickness	Aspartate aminotransferase	-0.1016	0.0331	-3.0733	0.0021	1	0.0463636
Paracentral surface area	Gamma glutamyltransferase	-0.0995	0.0324	-3.0722	0.0021	1	0.0463636
Precentral surface area	Lymphocyte count	-0.0989	0.0322	-3.0704	0.0021	1	0.0463636
Postcentral surface area	Neutrophil count	-0.1012	0.033	-3.0704	0.0021	1	0.0463636
Medial orbitofrontal surface area	Phosphate	0.1285	0.0417	3.0827	0.0021	1	0.0463636
Pars opercularis surface area	Phosphate	0.1269	0.0413	3.0732	0.0021	1	0.0463636
Superior temporal surface area	Haematocrit percentage	-0.11	0.0359	-3.0614	0.0022	1	0.0473418
Lateral occipital surface area	Monocyte count	-0.0815	0.0266	-3.0655	0.0022	1	0.0473418
Superior temporal surface area	Neutrophil count	-0.1209	0.0396	-3.0558	0.0022	1	0.0473418
Isthmus cingulate surface area	WBC count	-0.0976	0.0318	-3.0679	0.0022	1	0.0473418
Pars triangularis thickness	CRP	-0.1093	0.0359	-3.0475	0.0023	1	0.0473939
Superior frontal surface area	CRP	-0.0974	0.0319	-3.0506	0.0023	1	0.0473939
Superior temporal thickness	Haematocrit percentage	0.1036	0.034	3.0524	0.0023	1	0.0473939
Precuneus surface area	Hb	-0.1039	0.0341	-3.0453	0.0023	1	0.0473939
Inferior temporal surface area	High light scatter reticulocyte count	-0.1009	0.033	-3.0529	0.0023	1	0.0473939
Precentral thickness	Platelet crit	-0.1011	0.0332	-3.0474	0.0023	1	0.0473939
Insula thickness	SHBG	0.1006	0.033	3.0455	0.0023	1	0.0473939
Fusiform surface area	Creatinine	-0.0874	0.0288	-3.0316	0.0024	1	0.048284
Caudal anterior cingulate surface area	Monocyte count	-0.0969	0.0319	-3.0392	0.0024	1	0.048284
Posterior cingulate surface area	Monocyte count	-0.1036	0.034	-3.0415	0.0024	1	0.048284
Insula surface area	Protein (total)	-0.1014	0.0334	-3.0379	0.0024	1	0.048284
Lateral occipital surface area	Creatinine	-0.0825	0.0273	-3.0253	0.0025	1	0.0491329
Medial orbitofrontal surface area	Monocyte count	-0.0997	0.0329	-3.0287	0.0025	1	0.0491329
Precentral surface area	Neutrophil count	-0.098	0.0324	-3.0202	0.0025	1	0.0491329
Rostral anterior cingulate surface area	Protein (total)	-0.1165	0.0385	-3.026	0.0025	1	0.0491329
Fusiform surface area	Hb	-0.1162	0.0385	-3.0168	0.0026	1	0.0505143
Superior temporal surface area	Lymphocyte count	-0.0915	0.0304	-3.0059	0.0026	1	0.0505143
Rostral middle frontal surface area	Alanine aminotransferase	-0.1019	0.034	-2.9987	0.0027	1	0.0512849
Caudal anterior cingulate surface area	CRP	-0.1325	0.0442	-2.997	0.0027	1	0.0512849
Superior temporal thickness	Hb	0.1005	0.0336	2.9944	0.0027	1	0.0512849
Pars triangularis surface area	WBC count	-0.0951	0.0316	-3.005	0.0027	1	0.0512849
Supramarginal surface area	CRP	-0.098	0.0328	-2.9889	0.0028	1	0.0528889
Lateral occipital surface area	Calcium	-0.0895	0.0301	-2.9778	0.0029	1	0.0538798
Parahippocampal surface area	Monocyte count	-0.0971	0.0326	-2.9737	0.0029	1	0.0538798
Pars orbitalis thickness	RBC count	0.1123	0.0377	2.982	0.0029	1	0.0538798
Precuneus surface area	Triglycerides	-0.0831	0.028	-2.9706	0.003	1	0.0554348
Precentral surface area	Gamma glutamyltransferase	-0.0978	0.0331	-2.9521	0.0032	1	0.0584946
Pars orbitalis thickness	Haematocrit percentage	0.127	0.0431	2.9493	0.0032	1	0.0584946
Medial orbitofrontal surface area	Haematocrit percentage	-0.1029	0.0352	-2.9248	0.0034	1	0.0614894
Superior frontal thickness	RBC distribution width	0.1239	0.0423	2.9303	0.0034	1	0.0614894
Isthmus cingulate surface area	Creatinine	-0.1052	0.0361	-2.9172	0.0035	1	0.0619792
Pars orbitalis thickness	Hb	0.1218	0.0417	2.9203	0.0035	1	0.0619792
Insula thickness	Platelet crit	-0.0879	0.0301	-2.9209	0.0035	1	0.0619792
Precentral thickness	RBC count	0.1106	0.0379	2.9201	0.0035	1	0.0619792
Banks of the superior temporal sulcus surface area	Alanine aminotransferase	-0.1231	0.0425	-2.8932	0.0038	1	0.0649246
Cuneus thickness	Creatinine	0.0968	0.0334	2.8954	0.0038	1	0.0649246
Fusiform surface area	Haematocrit percentage	-0.1136	0.0392	-2.898	0.0038	1	0.0649246
Supramarginal thickness	Haematocrit percentage	0.1007	0.0348	2.8946	0.0038	1	0.0649246
Supramarginal thickness	Hb	0.0997	0.0345	2.8925	0.0038	1	0.0649246
Middle temporal thickness	RBC count	0.1068	0.0369	2.8958	0.0038	1	0.0649246
Middle temporal thickness	SHBG	0.1021	0.0352	2.8999	0.0037	1	0.0649246
Inferior temporal surface area	Monocyte count	-0.0886	0.0307	-2.8888	0.0039	1	0.0663
Inferior temporal surface area	High light scatter reticulocyte percent	-0.0927	0.0322	-2.8763	0.004	1	0.0676617
Pars opercularis thickness	Haematocrit percentage	0.1186	0.0413	2.8704	0.0041	1	0.06867
Lateral orbitofrontal surface area	Hb	-0.086	0.0299	-2.8716	0.0041	1	0.06867
Caudal middle frontal surface area	Hb	-0.0911	0.0318	-2.8596	0.0042	1	0.0693204
Isthmus cingulate surface area	Phosphate	0.1256	0.0439	2.8649	0.0042	1	0.0693204
Caudal middle frontal thickness	RBC distribution width	0.136	0.0475	2.8657	0.0042	1	0.0693204
Postcentral surface area	Gamma glutamyltransferase	-0.0989	0.0346	-2.8536	0.0043	1	0.070628
Lateral orbitofrontal thickness	Glucose	-0.1257	0.0441	-2.8508	0.0044	1	0.0715789
Lateral occipital surface area	WBC count	-0.0947	0.0332	-2.85	0.0044	1	0.0715789
Lingual surface area	Calcium	-0.0887	0.0312	-2.8428	0.0045	1	0.0728571
Caudal anterior cingulate surface area	Haematocrit percentage	-0.103	0.0363	-2.8354	0.0046	1	0.0734272
Lingual surface area	Protein (total)	-0.0943	0.0333	-2.8352	0.0046	1	0.0734272
Supramarginal surface area	Urate	-0.0725	0.0256	-2.8356	0.0046	1	0.0734272
Precentral surface area	Alanine aminotransferase	-0.1057	0.0374	-2.8269	0.0047	1	0.0736406
Lateral orbitofrontal surface area	CRP	-0.0946	0.0334	-2.8278	0.0047	1	0.0736406
Banks of the superior temporal sulcus surface area	Haematocrit percentage	-0.1111	0.0393	-2.83	0.0047	1	0.0736406
Inferior temporal surface area	Protein (total)	-0.098	0.0347	-2.8255	0.0047	1	0.0736406
Middle temporal thickness	CRP	-0.1015	0.036	-2.8226	0.0048	1	0.0738462
Pars triangularis thickness	Eosinophil count	-0.0997	0.0354	-2.8193	0.0048	1	0.0738462
Pars triangularis thickness	RBC distribution width	0.117	0.0415	2.82	0.0048	1	0.0738462
Cuneus surface area	Urate	-0.0674	0.0239	-2.8212	0.0048	1	0.0738462
Insula surface area	Calcium	-0.0868	0.0309	-2.8084	0.005	1	0.0755556
Posterior cingulate surface area	Haematocrit percentage	-0.111	0.0395	-2.8084	0.005	1	0.0755556
Superior parietal surface area	Hb	-0.0888	0.0316	-2.8062	0.005	1	0.0755556
Superior temporal surface area	Immature reticulocyte volume	-0.106	0.0378	-2.8052	0.005	1	0.0755556
Superior temporal surface area	High light scatter reticulocyte count	-0.0948	0.0338	-2.8017	0.0051	1	0.0767257
Insula thickness	High light scatter reticulocyte percent	-0.0976	0.0349	-2.7952	0.0052	1	0.0768696
Insula surface area	Monocyte count	-0.0836	0.0299	-2.7973	0.0052	1	0.0768696
Precentral surface area	Triglycerides	-0.0946	0.0338	-2.7968	0.0052	1	0.0768696
Lateral orbitofrontal surface area	Urate	-0.076	0.0272	-2.7946	0.0052	1	0.0768696
Inferior parietal thickness	Haematocrit percentage	0.1066	0.0382	2.7903	0.0053	1	0.0773391
Pars orbitalis surface area	Monocyte count	-0.086	0.0309	-2.7878	0.0053	1	0.0773391
Precentral thickness	Platelet count	-0.0914	0.0328	-2.7905	0.0053	1	0.0773391
Middle temporal surface area	Hb	-0.095	0.0342	-2.7799	0.0054	1	0.0784615
Banks of the superior temporal sulcus surface area	Hb	-0.1082	0.039	-2.7753	0.0055	1	0.078903
Fusiform surface area	Lymphocyte count	-0.0829	0.0299	-2.7757	0.0055	1	0.078903
Pars triangularis surface area	Urate	-0.0731	0.0264	-2.7749	0.0055	1	0.078903
Entorhinal surface area	CRP	-0.0961	0.0348	-2.7664	0.0057	1	0.08075
Lateral occipital thickness	Creatinine	0.0949	0.0344	2.7622	0.0057	1	0.08075
Entorhinal surface area	Monocyte count	-0.0881	0.0319	-2.7624	0.0057	1	0.08075
Superior parietal surface area	Phosphate	0.101	0.0366	2.76	0.0058	1	0.0818257
Precentral surface area	CRP	-0.0964	0.0351	-2.7488	0.006	1	0.0839506
Inferior temporal thickness	SHBG	0.1038	0.0378	2.7484	0.006	1	0.0839506
Superior frontal surface area	Hb	-0.0924	0.0337	-2.7403	0.0061	1	0.085
Inferior temporal surface area	Lymphocyte count	-0.0821	0.03	-2.7369	0.0062	1	0.0856911
Lateral occipital surface area	Neutrophil count	-0.0955	0.0349	-2.7345	0.0062	1	0.0856911
Lateral orbitofrontal surface area	Calcium	-0.0913	0.0334	-2.734	0.0063	1	0.0860241
Insula thickness	Hb	0.103	0.0377	2.7318	0.0063	1	0.0860241
Pars triangularis surface area	Neutrophil count	-0.0906	0.0332	-2.7292	0.0063	1	0.0860241
Posterior cingulate surface area	Lymphocyte count	-0.0979	0.036	-2.7204	0.0065	1	0.0876984
Precentral surface area	Protein (total)	-0.1021	0.0375	-2.7203	0.0065	1	0.0876984
Posterior cingulate surface area	Urate	-0.0694	0.0255	-2.7201	0.0065	1	0.0876984
Superior temporal surface area	CRP	-0.1127	0.0415	-2.7157	0.0066	1	0.0883465
Lateral orbitofrontal surface area	Haematocrit percentage	-0.0832	0.0306	-2.7161	0.0066	1	0.0883465
Temporal pole thickness	Glucose	-0.1724	0.0636	-2.7118	0.0067	1	0.0886381
Insula surface area	Neutrophil count	-0.092	0.0339	-2.7129	0.0067	1	0.0886381
Insula surface area	Triglycerides	-0.0844	0.0311	-2.7136	0.0067	1	0.0886381
Rostral middle frontal surface area	CRP	-0.0932	0.0345	-2.703	0.0069	1	0.0902308
Rostral middle frontal surface area	Monocyte count	-0.0783	0.029	-2.7007	0.0069	1	0.0902308
Paracentral surface area	Protein (total)	-0.1158	0.0429	-2.7007	0.0069	1	0.0902308
Parahippocampal surface area	CRP	-0.1003	0.0373	-2.6922	0.0071	1	0.0917871
Parahippocampal thickness	CRP	-0.0915	0.034	-2.6898	0.0071	1	0.0917871
Inferior temporal thickness	RBC count	0.1048	0.0389	2.6921	0.0071	1	0.0917871
Insula surface area	CRP	-0.0985	0.0367	-2.6813	0.0073	1	0.0926119
Isthmus cingulate surface area	Eosinophil percentage	0.0868	0.0324	2.6831	0.0073	1	0.0926119
Precentral surface area	Monocyte count	-0.0927	0.0346	-2.6817	0.0073	1	0.0926119
Lateral occipital surface area	Phosphate	0.0935	0.0348	2.6839	0.0073	1	0.0926119
Rostral middle frontal surface area	Triglycerides	-0.0833	0.0311	-2.6811	0.0073	1	0.0926119
Rostral middle frontal surface area	Neutrophil count	-0.0855	0.0319	-2.6801	0.0074	1	0.0931852
Lateral occipital thickness	RBC distribution width	0.0831	0.031	2.6793	0.0074	1	0.0931852
Pars triangularis thickness	Haematocrit percentage	0.1131	0.0423	2.6751	0.0075	1	0.0940959
Lingual thickness	Hb	0.0932	0.0349	2.6691	0.0076	1	0.0943066
Middle temporal surface area	IGF1	0.0812	0.0304	2.6703	0.0076	1	0.0943066
Superior temporal surface area	Reticulocyte count	-0.0853	0.032	-2.6676	0.0076	1	0.0943066
Parahippocampal surface area	Gamma glutamyltransferase	-0.0804	0.0302	-2.6668	0.0077	1	0.0948551
Rostral middle frontal surface area	Hb	-0.083	0.0311	-2.6659	0.0077	1	0.0948551
Inferior parietal surface area	Calcium	-0.0841	0.0317	-2.6552	0.0079	1	0.0955872
Pars opercularis surface area	Immature reticulocyte volume	-0.1013	0.0381	-2.6566	0.0079	1	0.0955872
Transverse temporal surface area	Immature reticulocyte volume	-0.0932	0.0351	-2.6554	0.0079	1	0.0955872
Rostral middle frontal thickness	RBC distribution width	0.1113	0.0418	2.6621	0.0078	1	0.0955872
Caudal anterior cingulate surface area	WBC count	-0.0916	0.0345	-2.658	0.0079	1	0.0955872
Inferior parietal surface area	Alanine aminotransferase	-0.0902	0.0341	-2.6484	0.0081	1	0.0973145
Superior frontal thickness	Platelet crit	-0.0878	0.0332	-2.6493	0.0081	1	0.0973145
Postcentral surface area	Urate	-0.0686	0.0259	-2.6457	0.0082	1	0.098169
Isthmus cingulate surface area	Aspartate aminotransferase	0.0975	0.0369	2.6386	0.0083	1	0.0986713
Pars opercularis surface area	Urate	-0.0752	0.0285	-2.6411	0.0083	1	0.0986713
Rostral anterior cingulate surface area	Alanine aminotransferase	-0.0901	0.0342	-2.6362	0.0084	1	0.0991667
Lateral occipital surface area	Protein (total)	-0.0855	0.0325	-2.6351	0.0084	1	0.0991667
Posterior cingulate surface area	HbA1c	-0.0967	0.0368	-2.6297	0.0085	1	0.0996552
Caudal anterior cingulate surface area	Hb	-0.0933	0.0354	-2.6329	0.0085	1	0.0996552
Inferior parietal thickness	Hb	0.1009	0.0384	2.6271	0.0086	1	0.100481
Middle temporal surface area	Haematocrit percentage	-0.0914	0.0348	-2.6238	0.0087	1	0.100956
Superior frontal surface area	Haematocrit percentage	-0.0894	0.0341	-2.6226	0.0087	1	0.100956
Posterior cingulate surface area	Gamma glutamyltransferase	-0.0858	0.0327	-2.6208	0.0088	1	0.101424
Precentral surface area	Urate	-0.0692	0.0264	-2.6201	0.0088	1	0.101424
Superior temporal surface area	High light scatter reticulocyte percent	-0.0893	0.0341	-2.6159	0.0089	1	0.10223
Middle temporal thickness	Glucose	-0.1031	0.0395	-2.6122	0.009	1	0.102685
Rostral middle frontal surface area	Protein (total)	-0.0946	0.0362	-2.6129	0.009	1	0.102685
Caudal middle frontal surface area	Haematocrit percentage	-0.0851	0.0327	-2.6042	0.0092	1	0.104615
Rostral anterior cingulate thickness	Aspartate aminotransferase	0.1465	0.0565	2.5954	0.0094	1	0.10625
Insula thickness	Platelet count	-0.0805	0.031	-2.5947	0.0095	1	0.10625
Pars triangularis thickness	Protein (total)	-0.1104	0.0426	-2.5945	0.0095	1	0.10625
Lateral occipital thickness	RBC count	0.096	0.037	2.5926	0.0095	1	0.10625
Medial orbitofrontal surface area	Triglycerides	-0.0905	0.0349	-2.5938	0.0095	1	0.10625
Superior temporal thickness	IGF1	0.0807	0.0312	2.5891	0.0096	1	0.106667
Inferior parietal thickness	RBC count	0.0961	0.0371	2.5898	0.0096	1	0.106667
Precentral thickness	Platelet distribution width	0.1258	0.0486	2.5872	0.0097	1	0.107427
Lateral occipital thickness	Haematocrit percentage	0.0981	0.038	2.5817	0.0098	1	0.108182
Parahippocampal surface area	Eosinophil percentage	0.0851	0.033	2.5805	0.0099	1	0.108581
Supramarginal surface area	Gamma glutamyltransferase	-0.0795	0.0308	-2.5792	0.0099	1	0.108581
Superior temporal surface area	Gamma glutamyltransferase	-0.0882	0.0343	-2.5684	0.0102	1	0.111511
Superior temporal surface area	Monocyte count	-0.0864	0.0337	-2.5641	0.0103	1	0.112244
Isthmus cingulate surface area	Calcium	-0.0879	0.0343	-2.5617	0.0104	1	0.112971
Medial orbitofrontal surface area	Mean platelet volume	-0.0733	0.0286	-2.56	0.0105	1	0.112975
Posterior cingulate thickness	SHBG	0.072	0.0281	2.5602	0.0105	1	0.112975
Caudal middle frontal surface area	WBC count	-0.0865	0.0338	-2.5589	0.0105	1	0.112975
Fusiform surface area	Gamma glutamyltransferase	-0.0724	0.0284	-2.5496	0.0108	1	0.115472
Posterior cingulate thickness	Testosterone	0.0871	0.0342	2.55	0.0108	1	0.115472
Pars triangularis thickness	Eosinophil percentage	-0.0909	0.0357	-2.5446	0.0109	1	0.116176
Medial orbitofrontal surface area	Alanine aminotransferase	-0.0942	0.0372	-2.5357	0.0112	1	0.119
Middle temporal surface area	Calcium	-0.0851	0.0336	-2.5345	0.0113	1	0.119317
Inferior temporal surface area	HbA1c	-0.0904	0.0357	-2.5339	0.0113	1	0.119317
Middle temporal surface area	High light scatter reticulocyte count	-0.0773	0.0306	-2.5263	0.0115	1	0.121053
Lingual thickness	Platelet crit	-0.0791	0.0314	-2.5212	0.0117	1	0.1224
Postcentral surface area	Protein (total)	-0.0974	0.0386	-2.5221	0.0117	1	0.1224
Lateral occipital thickness	Hb	0.0942	0.0375	2.5115	0.012	1	0.123636
Pars opercularis thickness	Hb	0.1054	0.042	2.5119	0.012	1	0.123636
Superior parietal surface area	Mean corpuscular Hb	-0.0994	0.0395	-2.5153	0.0119	1	0.123636
Cuneus surface area	Reticulocyte percentage	-0.0876	0.0349	-2.5109	0.012	1	0.123636
Postcentral surface area	Triglycerides	-0.0942	0.0375	-2.5133	0.012	1	0.123636
Fusiform surface area	CRP	-0.0805	0.0321	-2.5082	0.0121	1	0.123916
Isthmus cingulate thickness	Platelet count	-0.0626	0.0249	-2.5096	0.0121	1	0.123916
Superior frontal surface area	Monocyte count	-0.0789	0.0315	-2.5049	0.0122	1	0.124192
Parahippocampal surface area	Urate	-0.065	0.0259	-2.5067	0.0122	1	0.124192
Transverse temporal surface area	Urate	-0.1013	0.0404	-2.5048	0.0123	1	0.124836
Pars orbitalis surface area	Immature reticulocyte volume	-0.099	0.0396	-2.4983	0.0125	1	0.126113
Posterior cingulate surface area	RBC count	-0.0947	0.0379	-2.4983	0.0125	1	0.126113
Parahippocampal thickness	Haematocrit percentage	0.1008	0.0406	2.4855	0.0129	1	0.129763
Caudal middle frontal thickness	Haematocrit percentage	0.0978	0.0395	2.4752	0.0133	1	0.133
Rostral anterior cingulate surface area	Monocyte count	-0.0739	0.0298	-2.4755	0.0133	1	0.133
Inferior temporal surface area	Reticulocyte count	-0.0813	0.0329	-2.4729	0.0134	1	0.133607
Precentral thickness	Glucose	-0.0965	0.0391	-2.4686	0.0136	1	0.134419
Paracentral surface area	Monocyte count	-0.0831	0.0337	-2.4684	0.0136	1	0.134419
Precentral surface area	Phosphate	0.1053	0.0427	2.4669	0.0136	1	0.134419
Precuneus surface area	Basophil count	-0.122	0.0495	-2.4661	0.0137	1	0.135014
Pars opercularis thickness	CRP	-0.0915	0.0372	-2.4607	0.0139	1	0.13659
Superior parietal surface area	Alanine aminotransferase	-0.0712	0.0291	-2.446	0.0144	1	0.139487
Parahippocampal thickness	Albumin	0.0928	0.0379	2.4497	0.0143	1	0.139487
Superior frontal thickness	Glucose	-0.1028	0.0419	-2.4506	0.0143	1	0.139487
Superior frontal thickness	RBC count	0.093	0.038	2.4474	0.0144	1	0.139487
Lateral orbitofrontal surface area	Triglycerides	-0.0743	0.0304	-2.4467	0.0144	1	0.139487
Cuneus surface area	Gamma glutamyltransferase	-0.0808	0.0331	-2.4458	0.0145	1	0.140057
Postcentral surface area	Lymphocyte count	-0.0804	0.0329	-2.4429	0.0146	1	0.140226
Superior temporal surface area	Reticulocyte percentage	-0.0792	0.0324	-2.4427	0.0146	1	0.140226
Inferior parietal thickness	Eosinophil count	-0.0921	0.0377	-2.4388	0.0147	1	0.140393
Pars triangularis surface area	Mean platelet volume	-0.0774	0.0318	-2.4389	0.0147	1	0.140393
Postcentral surface area	Alanine aminotransferase	-0.0985	0.0405	-2.4344	0.0149	1	0.141114
Rostral anterior cingulate surface area	Gamma glutamyltransferase	-0.0816	0.0335	-2.4352	0.0149	1	0.141114
Postcentral surface area	High light scatter reticulocyte count	-0.0852	0.035	-2.4359	0.0149	1	0.141114
Frontal pole surface area	Mean reticulocyte volume	-0.1049	0.0431	-2.4328	0.015	1	0.141667
Supramarginal surface area	Hb	-0.0979	0.0403	-2.4293	0.0151	1	0.141823
Precuneus surface area	Lymphocyte count	-0.0685	0.0282	-2.4309	0.0151	1	0.141823
Lingual thickness	Creatinine	0.0839	0.0345	2.4277	0.0152	1	0.142369
Inferior temporal surface area	Alanine aminotransferase	-0.083	0.0342	-2.425	0.0153	1	0.142521
Rostral anterior cingulate surface area	WBC count	-0.0758	0.0313	-2.4252	0.0153	1	0.142521
Pars orbitalis surface area	Calcium	-0.0829	0.0342	-2.4216	0.0155	1	0.142818
Isthmus cingulate thickness	Haematocrit percentage	0.0826	0.0341	2.4193	0.0155	1	0.142818
Precuneus surface area	Haematocrit percentage	-0.0865	0.0357	-2.4228	0.0154	1	0.142818
Paracentral thickness	Platelet crit	-0.0794	0.0328	-2.4196	0.0155	1	0.142818
Lateral orbitofrontal surface area	Mean reticulocyte volume	-0.0757	0.0313	-2.4156	0.0157	1	0.14427
Precuneus surface area	Neutrophil percent	-0.0765	0.0317	-2.414	0.0158	1	0.144409
Caudal middle frontal surface area	Urate	-0.0577	0.0239	-2.4125	0.0158	1	0.144409
Temporal pole thickness	CRP	-0.1754	0.0728	-2.4079	0.016	1	0.145067
Rostral middle frontal surface area	Haematocrit percentage	-0.078	0.0324	-2.4098	0.016	1	0.145067
Frontal pole surface area	Monocyte percent	0.0949	0.0394	2.409	0.016	1	0.145067
Postcentral surface area	Reticulocyte count	-0.0811	0.0338	-2.4011	0.0163	1	0.147394
Rostral anterior cingulate surface area	CRP	-0.0872	0.0364	-2.3979	0.0165	1	0.148413
Fusiform surface area	Urate	-0.0717	0.0299	-2.3985	0.0165	1	0.148413
Transverse temporal surface area	Mean corpuscular volume	-0.0802	0.0335	-2.3958	0.0166	1	0.148918
Lingual surface area	Eosinophil percentage	0.0767	0.0321	2.3918	0.0168	1	0.150316
Lateral orbitofrontal thickness	SHBG	0.0922	0.0386	2.3877	0.017	1	0.151706
Posterior cingulate surface area	Hb	-0.0928	0.0389	-2.3853	0.0171	1	0.151802
Rostral anterior cingulate thickness	Hb	0.1087	0.0456	2.3843	0.0171	1	0.151802
Cuneus thickness	Eosinophil percentage	-0.0815	0.0343	-2.378	0.0174	1	0.153662
Caudal anterior cingulate surface area	Gamma glutamyltransferase	-0.0878	0.0369	-2.3786	0.0174	1	0.153662
Pars orbitalis surface area	CRP	-0.0932	0.0393	-2.371	0.0177	1	0.155504
Precuneus surface area	CRP	-0.0712	0.03	-2.3718	0.0177	1	0.155504
Inferior temporal surface area	IGF1	0.0697	0.0295	2.366	0.018	1	0.157326
Isthmus cingulate thickness	Lymphocyte percent	-0.0759	0.0321	-2.3649	0.018	1	0.157326
Pars triangularis thickness	Hb	0.1003	0.0424	2.364	0.0181	1	0.157795
Precentral thickness	Haematocrit percentage	0.0905	0.0383	2.3601	0.0183	1	0.157919
Isthmus cingulate thickness	Hb	0.0795	0.0337	2.3587	0.0183	1	0.157919
Postcentral surface area	High light scatter reticulocyte percent	-0.0819	0.0347	-2.3592	0.0183	1	0.157919
Superior temporal thickness	SHBG	0.0779	0.033	2.3614	0.0182	1	0.157919
Caudal anterior cingulate thickness	Mean platelet volume	0.0804	0.0341	2.3565	0.0184	1	0.15838
Paracentral surface area	Haematocrit percentage	-0.0992	0.0421	-2.3547	0.0185	1	0.158438
Inferior temporal surface area	Hb	-0.0889	0.0378	-2.3549	0.0185	1	0.158438
Isthmus cingulate thickness	Neutrophil percent	0.0787	0.0334	2.3543	0.0186	1	0.158894
Pericalcarine thickness	Eosinophil count	-0.1123	0.0478	-2.3488	0.0188	1	0.1598
Banks of the superior temporal sulcus surface area	RBC count	-0.0929	0.0396	-2.3496	0.0188	1	0.1598
Pericalcarine surface area	Protein (total)	-0.071	0.0303	-2.3466	0.0189	1	0.160249
Cuneus surface area	Alanine aminotransferase	-0.0838	0.0359	-2.3357	0.0195	1	0.160533
Caudal middle frontal surface area	Calcium	-0.0738	0.0315	-2.3413	0.0192	1	0.160533
Cuneus thickness	Eosinophil count	-0.0829	0.0355	-2.3376	0.0194	1	0.160533
Inferior temporal surface area	Haematocrit percentage	-0.0905	0.0387	-2.3368	0.0195	1	0.160533
Insula surface area	Lymphocyte count	-0.0725	0.031	-2.3402	0.0193	1	0.160533
Pars orbitalis surface area	Mean platelet volume	-0.0587	0.0251	-2.3417	0.0192	1	0.160533
Supramarginal surface area	Phosphate	0.0997	0.0427	2.3368	0.0195	1	0.160533
Postcentral thickness	Platelet count	-0.0802	0.0342	-2.3417	0.0192	1	0.160533
Cuneus thickness	Platelet distribution width	0.0891	0.0381	2.3364	0.0195	1	0.160533
Precuneus thickness	Platelet distribution width	0.0895	0.0383	2.3361	0.0195	1	0.160533
Superior temporal thickness	RBC count	0.0813	0.0348	2.337	0.0194	1	0.160533
Inferior parietal thickness	RBC distribution width	0.11	0.0471	2.3377	0.0194	1	0.160533
Lateral orbitofrontal surface area	Phosphate	0.0919	0.0394	2.334	0.0196	1	0.160578
Isthmus cingulate thickness	RBC distribution width	0.0682	0.0292	2.3337	0.0196	1	0.160578
Rostral anterior cingulate thickness	Haematocrit percentage	0.1091	0.0468	2.3327	0.0197	1	0.160624
Parahippocampal surface area	Hb	-0.0926	0.0397	-2.3316	0.0197	1	0.160624
Insula thickness	Reticulocyte count	-0.081	0.0348	-2.3302	0.0198	1	0.161053
Transverse temporal surface area	Mean corpuscular Hb concentration	-0.0746	0.0321	-2.327	0.02	1	0.161905
Cuneus surface area	Reticulocyte count	-0.0849	0.0365	-2.3269	0.02	1	0.161905
Pericalcarine thickness	IGF1	0.0986	0.0424	2.3231	0.0202	1	0.162749
Banks of the superior temporal sulcus thickness	WBC count	-0.0935	0.0402	-2.3233	0.0202	1	0.162749
Pars orbitalis surface area	Protein (total)	-0.0885	0.0382	-2.3201	0.0203	1	0.162783
Middle temporal surface area	RBC distribution width	-0.0656	0.0283	-2.3209	0.0203	1	0.162783
Medial orbitofrontal surface area	Creatinine	-0.0718	0.031	-2.3193	0.0204	1	0.162817
Banks of the superior temporal sulcus thickness	Platelet crit	-0.0787	0.0339	-2.3181	0.0204	1	0.162817
Middle temporal surface area	High light scatter reticulocyte percent	-0.0691	0.0298	-2.3159	0.0206	1	0.163645
Rostral anterior cingulate surface area	Triglycerides	-0.0777	0.0336	-2.3159	0.0206	1	0.163645
Isthmus cingulate surface area	Hb	-0.0814	0.0352	-2.3108	0.0208	1	0.164465
Lingual thickness	IGF1	0.0807	0.0349	2.3112	0.0208	1	0.164465
Postcentral surface area	Reticulocyte percentage	-0.0773	0.0335	-2.3085	0.021	1	0.165661
Pars opercularis surface area	Protein (total)	-0.0892	0.0387	-2.3059	0.0211	1	0.166065
Parahippocampal surface area	Alanine aminotransferase	-0.0849	0.0368	-2.3051	0.0212	1	0.166083
Cuneus surface area	Glucose	-0.0815	0.0354	-2.3044	0.0212	1	0.166083
Inferior temporal surface area	Reticulocyte percentage	-0.0728	0.0316	-2.3034	0.0213	1	0.166483
Superior temporal surface area	Calcium	-0.0726	0.0316	-2.2959	0.0217	1	0.168447
Supramarginal surface area	Calcium	-0.0793	0.0346	-2.2964	0.0217	1	0.168447
Rostral middle frontal thickness	Glucose	-0.0928	0.0404	-2.2956	0.0217	1	0.168447
Lingual thickness	Haematocrit percentage	0.0813	0.0355	2.2938	0.0218	1	0.168455
Fusiform thickness	HbA1c	-0.0877	0.0382	-2.2941	0.0218	1	0.168455
Inferior parietal surface area	Haematocrit percentage	-0.0776	0.0339	-2.29	0.022	1	0.169615
Pars triangularis surface area	CRP	-0.0771	0.0338	-2.2845	0.0223	1	0.170766
Pericalcarine thickness	Eosinophil percentage	-0.0987	0.0431	-2.2868	0.0222	1	0.170766
Rostral middle frontal thickness	RBC count	0.0922	0.0403	2.285	0.0223	1	0.170766
Pars triangularis surface area	Hb	-0.081	0.0355	-2.2829	0.0224	1	0.171146
Medial orbitofrontal thickness	RBC count	0.0915	0.0401	2.2818	0.0225	1	0.171525
Pars orbitalis surface area	Urate	-0.0744	0.0326	-2.2805	0.0226	1	0.171902
Pars opercularis surface area	Calcium	-0.0791	0.0347	-2.2787	0.0227	1	0.172267
Lateral orbitofrontal surface area	Eosinophil percentage	0.0663	0.0291	2.2762	0.0228	1	0.172267
Banks of the superior temporal sulcus surface area	Platelet crit	-0.0733	0.0322	-2.2773	0.0228	1	0.172267
Temporal pole surface area	CRP	-0.0878	0.0387	-2.2695	0.0232	1	0.173744
Caudal middle frontal surface area	Lymphocyte count	-0.0709	0.0312	-2.2712	0.0231	1	0.173744
Transverse temporal thickness	Platelet count	-0.0717	0.0316	-2.2699	0.0232	1	0.173744
Pericalcarine surface area	Reticulocyte percentage	-0.0669	0.0295	-2.272	0.0231	1	0.173744
Inferior parietal surface area	Eosinophil percentage	0.0643	0.0284	2.2674	0.0234	1	0.174092
Banks of the superior temporal sulcus surface area	HbA1c	-0.0815	0.0359	-2.2684	0.0233	1	0.174092
Lateral occipital surface area	Immature reticulocyte volume	-0.0744	0.0328	-2.2661	0.0234	1	0.174092
Precentral thickness	CRP	-0.1029	0.0455	-2.2633	0.0236	1	0.174416
Parahippocampal thickness	Hb	0.0971	0.0429	2.2621	0.0237	1	0.174416
Inferior temporal surface area	RBC distribution width	-0.0753	0.0332	-2.2641	0.0236	1	0.174416
Precentral thickness	RBC distribution width	0.1109	0.049	2.2652	0.0235	1	0.174416
Supramarginal thickness	RBC distribution width	0.1091	0.0482	2.2626	0.0237	1	0.174416
Pars opercularis surface area	Gamma glutamyltransferase	-0.0742	0.0328	-2.2608	0.0238	1	0.174773
Precuneus surface area	Alanine aminotransferase	-0.0725	0.0322	-2.2552	0.0241	1	0.176538
Frontal pole thickness	CRP	-0.101	0.0449	-2.2521	0.0243	1	0.176538
Postcentral thickness	Glucose	-0.0884	0.0393	-2.2519	0.0243	1	0.176538
Transverse temporal surface area	Mean reticulocyte volume	-0.0841	0.0373	-2.2529	0.0243	1	0.176538
Parahippocampal surface area	Protein (total)	-0.0811	0.036	-2.2522	0.0243	1	0.176538
Postcentral thickness	RBC distribution width	0.0969	0.0431	2.2476	0.0246	1	0.178337
Supramarginal surface area	Haematocrit percentage	-0.0919	0.041	-2.2427	0.0249	1	0.180128
Insula surface area	Mean corpuscular Hb concentration	-0.0648	0.0289	-2.2408	0.025	1	0.180467
Superior parietal surface area	Lymphocyte count	-0.0677	0.0303	-2.2366	0.0253	1	0.182246
Precentral thickness	Hb	0.0852	0.0381	2.2346	0.0254	1	0.182526
Inferior parietal surface area	Immature reticulocyte volume	-0.0818	0.0366	-2.2335	0.0255	1	0.182526
Supramarginal thickness	RBC count	0.0781	0.035	2.2341	0.0255	1	0.182526
Lateral orbitofrontal thickness	RBC distribution width	0.0879	0.0394	2.2317	0.0256	1	0.182857
Entorhinal surface area	Gamma glutamyltransferase	-0.0762	0.0342	-2.2303	0.0257	1	0.183187
Middle temporal surface area	HbA1c	-0.0802	0.036	-2.2286	0.0258	1	0.183515
Inferior parietal surface area	Phosphate	0.0862	0.0387	2.2278	0.0259	1	0.183841
Caudal middle frontal thickness	Hb	0.0859	0.0386	2.2224	0.0263	1	0.184371
Insula thickness	High light scatter reticulocyte count	-0.0776	0.0349	-2.2229	0.0262	1	0.184371
Pars orbitalis surface area	Lymphocyte count	-0.0709	0.0319	-2.2217	0.0263	1	0.184371
Superior frontal thickness	Platelet count	-0.076	0.0342	-2.2218	0.0263	1	0.184371
Posterior cingulate surface area	Protein (total)	-0.1019	0.0459	-2.2219	0.0263	1	0.184371
Isthmus cingulate thickness	RBC count	0.0677	0.0305	2.2223	0.0263	1	0.184371
Precuneus surface area	Vitamin D	0.0668	0.0301	2.2189	0.0265	1	0.18501
Transverse temporal surface area	WBC count	-0.0785	0.0354	-2.2193	0.0265	1	0.18501
Supramarginal thickness	Glucose	-0.0821	0.037	-2.2177	0.0266	1	0.185328
Pars opercularis thickness	Glucose	-0.094	0.0424	-2.2155	0.0267	1	0.18558
Precuneus surface area	Lymphocyte percent	0.0662	0.0299	2.2137	0.0268	1	0.18558
Precentral surface area	Mean platelet volume	-0.07	0.0316	-2.2147	0.0268	1	0.18558
Middle temporal surface area	Alanine aminotransferase	-0.0789	0.0357	-2.2125	0.0269	1	0.185894
Transverse temporal thickness	Albumin	0.0754	0.0341	2.2109	0.027	1	0.186141
Caudal middle frontal surface area	Neutrophil count	-0.0772	0.0349	-2.2101	0.0271	1	0.186141
Banks of the superior temporal sulcus surface area	Protein (total)	-0.0894	0.0404	-2.2102	0.0271	1	0.186141
Precuneus surface area	Urate	-0.0565	0.0256	-2.2051	0.0274	1	0.187823
Pars triangularis surface area	Creatinine	-0.0795	0.0361	-2.2037	0.0275	1	0.188129
Precuneus thickness	IGF1	0.0796	0.0362	2.2014	0.0277	1	0.18904
Superior parietal surface area	Mean corpuscular Hb concentration	-0.0647	0.0294	-2.2007	0.0278	1	0.18904
Rostral middle frontal surface area	Urate	-0.0492	0.0223	-2.2003	0.0278	1	0.18904
Temporal pole thickness	Platelet count	-0.1092	0.0497	-2.1981	0.0279	1	0.189341
Pars triangularis surface area	Mean corpuscular Hb	-0.0917	0.0418	-2.1959	0.0281	1	0.18994
Banks of the superior temporal sulcus thickness	SHBG	0.0834	0.038	2.196	0.0281	1	0.18994
Caudal anterior cingulate surface area	RBC count	-0.0768	0.0351	-2.1904	0.0285	1	0.191881
Caudal middle frontal thickness	RBC count	0.0843	0.0385	2.1897	0.0285	1	0.191881
Precuneus thickness	RBC distribution width	0.0832	0.038	2.1889	0.0286	1	0.192174
Insula surface area	Mean corpuscular volume	-0.0657	0.03	-2.1878	0.0287	1	0.192465
Cuneus thickness	CRP	-0.0822	0.0376	-2.1859	0.0288	1	0.192756
Frontal pole thickness	Creatinine	0.1085	0.0496	2.185	0.0289	1	0.193045
Caudal anterior cingulate surface area	Calcium	-0.0728	0.0334	-2.1809	0.0292	1	0.194667
Pars opercularis thickness	SHBG	0.0744	0.0342	2.1784	0.0294	1	0.195616
Supramarginal surface area	Creatinine	-0.0733	0.0337	-2.1772	0.0295	1	0.195898
Entorhinal surface area	Hb	-0.087	0.04	-2.1747	0.0297	1	0.196459
Fusiform thickness	RBC count	0.1013	0.0466	2.1746	0.0297	1	0.196459
Isthmus cingulate surface area	Neutrophil percent	-0.0844	0.0389	-2.173	0.0298	1	0.196738
Rostral middle frontal surface area	Lymphocyte count	-0.0644	0.0297	-2.1706	0.03	1	0.197674
Supramarginal thickness	Platelet crit	-0.065	0.03	-2.1688	0.0301	1	0.19795
Medial orbitofrontal surface area	Protein (total)	-0.0753	0.0348	-2.1646	0.0304	1	0.199537
Caudal anterior cingulate surface area	Alanine aminotransferase	-0.0942	0.0438	-2.1495	0.0316	1	0.201835
Precuneus thickness	CRP	-0.0815	0.0379	-2.1517	0.0314	1	0.201835
Rostral middle frontal thickness	CRP	-0.076	0.0353	-2.1491	0.0316	1	0.201835
Inferior temporal surface area	Calcium	-0.0655	0.0305	-2.1487	0.0317	1	0.201835
Parahippocampal thickness	Eosinophil count	-0.0841	0.0391	-2.1488	0.0317	1	0.201835
Inferior parietal thickness	Glucose	-0.087	0.0405	-2.1509	0.0315	1	0.201835
Precentral surface area	Glucose	-0.0736	0.0342	-2.1536	0.0313	1	0.201835
Paracentral surface area	Hb	-0.0906	0.0421	-2.1507	0.0315	1	0.201835
Paracentral thickness	IGF1	0.0772	0.0358	2.1562	0.0311	1	0.201835
Lingual surface area	Monocyte count	-0.0671	0.0311	-2.1573	0.031	1	0.201835
Paracentral thickness	Platelet distribution width	0.0882	0.0411	2.1482	0.0317	1	0.201835
Precentral surface area	Reticulocyte count	-0.0785	0.0364	-2.1578	0.0309	1	0.201835
Precentral thickness	Urate	-0.0694	0.0323	-2.1518	0.0314	1	0.201835
Superior temporal surface area	Urea	-0.0757	0.0351	-2.1565	0.031	1	0.201835
Middle temporal surface area	Vitamin D	0.0664	0.0308	2.1543	0.0312	1	0.201835
Insula thickness	WBC count	-0.0775	0.0359	-2.1571	0.031	1	0.201835
Cuneus surface area	HbA1c	-0.0724	0.0337	-2.1462	0.0319	1	0.202729
Cuneus thickness	Albumin	0.0874	0.0408	2.143	0.0321	1	0.202862
Banks of the superior temporal sulcus thickness	CRP	-0.1088	0.0508	-2.1433	0.0321	1	0.202862
Superior frontal surface area	Phosphate	0.0897	0.0418	2.1435	0.0321	1	0.202862
Supramarginal surface area	Alanine aminotransferase	-0.0789	0.0368	-2.1422	0.0322	1	0.203117
Transverse temporal surface area	CRP	-0.0717	0.0335	-2.1382	0.0325	1	0.20463
Temporal pole surface area	Haematocrit percentage	-0.0929	0.0435	-2.1357	0.0327	1	0.205508
Superior frontal thickness	Haematocrit percentage	0.0895	0.0419	2.1331	0.0329	1	0.206004
Medial orbitofrontal surface area	Immature reticulocyte volume	-0.082	0.0385	-2.133	0.0329	1	0.206004
Lingual thickness	Glucose	-0.0723	0.0339	-2.1318	0.033	1	0.20625
Transverse temporal thickness	Hb	0.077	0.0361	2.131	0.0331	1	0.206495
Caudal middle frontal thickness	Glucose	-0.0817	0.0384	-2.1302	0.0332	1	0.20674
Postcentral thickness	RBC count	0.0747	0.0351	2.1267	0.0334	1	0.207605
Caudal middle frontal surface area	Alanine aminotransferase	-0.0694	0.0327	-2.1243	0.0336	1	0.207709
Insula surface area	Gamma glutamyltransferase	-0.0654	0.0308	-2.1244	0.0336	1	0.207709
Isthmus cingulate surface area	Mean platelet volume	-0.0611	0.0287	-2.1264	0.0335	1	0.207709
Caudal anterior cingulate surface area	Neutrophil count	-0.0793	0.0374	-2.1214	0.0339	1	0.209183
Superior parietal surface area	Triglycerides	-0.0672	0.0317	-2.1178	0.0342	1	0.210652
Rostral middle frontal surface area	Calcium	-0.0683	0.0323	-2.1151	0.0344	1	0.211501
Medial orbitofrontal thickness	RBC distribution width	0.0901	0.0427	2.112	0.0347	1	0.21296
Precentral surface area	Eosinophil percentage	0.079	0.0375	2.107	0.0351	1	0.213488
Caudal middle frontal surface area	Mean platelet volume	-0.0594	0.0282	-2.1091	0.0349	1	0.213488
Superior parietal thickness	RBC count	0.0705	0.0334	2.1076	0.0351	1	0.213488
Superior frontal surface area	Reticulocyte count	-0.0666	0.0316	-2.1082	0.035	1	0.213488
Banks of the superior temporal sulcus surface area	Triglycerides	-0.0999	0.0474	-2.1088	0.035	1	0.213488
Pericalcarine surface area	Urate	-0.0532	0.0253	-2.1047	0.0353	1	0.214321
Pars orbitalis surface area	Hb	-0.0796	0.0379	-2.1021	0.0355	1	0.215152
Lingual surface area	Phosphate	0.0782	0.0372	2.1007	0.0357	1	0.215979
Postcentral surface area	Immature reticulocyte volume	-0.0816	0.039	-2.0945	0.0362	1	0.218615
Banks of the superior temporal sulcus thickness	Hb	0.0832	0.0399	2.0871	0.0369	1	0.220105
Transverse temporal surface area	Lymphocyte count	-0.0626	0.03	-2.0877	0.0368	1	0.220105
Precuneus surface area	Mean corpuscular Hb	-0.0759	0.0363	-2.0907	0.0366	1	0.220105
Insula surface area	Mean platelet volume	-0.0643	0.0308	-2.0868	0.0369	1	0.220105
Pars orbitalis surface area	Mean reticulocyte volume	-0.0733	0.0351	-2.0903	0.0366	1	0.220105
Rostral anterior cingulate surface area	Neutrophil count	-0.0703	0.0337	-2.0877	0.0368	1	0.220105
Pars orbitalis thickness	Platelet count	-0.0711	0.0341	-2.0863	0.0369	1	0.220105
Entorhinal surface area	Haematocrit percentage	-0.0867	0.0416	-2.0846	0.0371	1	0.22014
Cuneus surface area	High light scatter reticulocyte percent	-0.0762	0.0365	-2.0859	0.037	1	0.22014
Insula thickness	Neutrophil count	-0.0825	0.0396	-2.0848	0.0371	1	0.22014
Precuneus thickness	Hb	0.074	0.0355	2.0821	0.0373	1	0.220941
Medial orbitofrontal surface area	Lymphocyte count	-0.0726	0.0349	-2.0814	0.0374	1	0.221148
Isthmus cingulate thickness	Platelet crit	-0.0587	0.0283	-2.0745	0.038	1	0.224306
Superior parietal surface area	Haematocrit percentage	-0.0675	0.0326	-2.0704	0.0384	1	0.226274
Middle temporal surface area	Phosphate	0.0839	0.0405	2.0685	0.0386	1	0.227059
Lateral occipital thickness	Eosinophil count	-0.068	0.033	-2.0624	0.0392	1	0.229003
Isthmus cingulate surface area	Haematocrit percentage	-0.0738	0.0358	-2.0631	0.0391	1	0.229003
Isthmus cingulate surface area	Monocyte count	-0.0663	0.0322	-2.062	0.0392	1	0.229003
Superior parietal thickness	Platelet distribution width	0.081	0.0393	2.062	0.0392	1	0.229003
Lateral orbitofrontal surface area	Immature reticulocyte volume	-0.0708	0.0343	-2.0606	0.0393	1	0.229194
Fusiform surface area	Vitamin D	0.0614	0.0298	2.0595	0.0394	1	0.229384
Lateral orbitofrontal surface area	Mean sphered cell volume	-0.0664	0.0322	-2.0593	0.0395	1	0.229573
Superior parietal thickness	Albumin	0.0745	0.0362	2.057	0.0397	1	0.229745
Pericalcarine thickness	Cholesterol	0.1226	0.0596	2.0566	0.0397	1	0.229745
Superior frontal surface area	High light scatter reticulocyte count	-0.0704	0.0342	-2.0563	0.0398	1	0.229745
Lateral orbitofrontal surface area	Protein (total)	-0.0711	0.0346	-2.0556	0.0398	1	0.229745
Rostral anterior cingulate surface area	Hb	-0.0674	0.0328	-2.0553	0.0399	1	0.229932
Superior temporal thickness	Glucose	-0.0756	0.0368	-2.0539	0.04	1	0.230118
Parahippocampal surface area	Haematocrit percentage	-0.0803	0.0391	-2.0527	0.0401	1	0.230304
Isthmus cingulate thickness	Immature reticulocyte volume	0.0754	0.0368	2.0507	0.0403	1	0.231062
Supramarginal thickness	SHBG	0.0548	0.0268	2.0484	0.0405	1	0.231818
Medial orbitofrontal thickness	Haematocrit percentage	0.0932	0.0455	2.0475	0.0406	1	0.232
Paracentral surface area	Lymphocyte percent	-0.0737	0.036	-2.0466	0.0407	1	0.232181
Precuneus thickness	RBC count	0.0704	0.0344	2.0455	0.0408	1	0.232362
Fusiform surface area	Eosinophil percentage	0.0577	0.0283	2.0403	0.0413	1	0.232483
Superior frontal surface area	HbA1c	-0.0701	0.0343	-2.0418	0.0412	1	0.232483
Temporal pole surface area	Hb	-0.0891	0.0437	-2.0407	0.0413	1	0.232483
Medial orbitofrontal surface area	High light scatter reticulocyte count	-0.0701	0.0344	-2.0403	0.0413	1	0.232483
Pars triangularis surface area	Immature reticulocyte volume	-0.0806	0.0395	-2.0421	0.0411	1	0.232483
Supramarginal surface area	Immature reticulocyte volume	-0.0804	0.0394	-2.0428	0.0411	1	0.232483
Pars opercularis surface area	Neutrophil percent	-0.076	0.0372	-2.0438	0.041	1	0.232483
Entorhinal thickness	CRP	-0.0973	0.0477	-2.0393	0.0414	1	0.232661
Middle temporal surface area	Eosinophil percentage	0.0601	0.0295	2.0387	0.0415	1	0.232838
Pars orbitalis thickness	Creatinine	0.0813	0.0399	2.0378	0.0416	1	0.233015
Pars triangularis surface area	Eosinophil count	0.0699	0.0343	2.0353	0.0418	1	0.23375
Parahippocampal thickness	Eosinophil percentage	-0.0741	0.0365	-2.0327	0.0421	1	0.235041
Inferior parietal thickness	Eosinophil percentage	-0.086	0.0425	-2.0237	0.043	1	0.239672
Superior parietal surface area	Monocyte count	-0.0574	0.0284	-2.0215	0.0432	1	0.240393
Parahippocampal thickness	Phosphate	-0.0837	0.0415	-2.0205	0.0433	1	0.240556
Superior temporal surface area	Alanine aminotransferase	-0.1016	0.0504	-2.0161	0.0438	1	0.240971
Fusiform surface area	Calcium	-0.0666	0.033	-2.0173	0.0437	1	0.240971
Precuneus surface area	Eosinophil percentage	0.0632	0.0313	2.0164	0.0438	1	0.240971
Supramarginal surface area	High light scatter reticulocyte count	-0.0685	0.034	-2.0171	0.0437	1	0.240971
Superior temporal thickness	Lymphocyte count	-0.0713	0.0354	-2.0175	0.0436	1	0.240971
Pericalcarine surface area	Mean corpuscular Hb	-0.0699	0.0346	-2.0191	0.0435	1	0.240971
Entorhinal thickness	Basophil percent	-0.125	0.0621	-2.0136	0.0441	1	0.242229
Medial orbitofrontal thickness	Glucose	-0.0991	0.0493	-2.0103	0.0444	1	0.242701
Pars triangularis surface area	High light scatter reticulocyte count	-0.0684	0.034	-2.0101	0.0444	1	0.242701
Banks of the superior temporal sulcus surface area	Lymphocyte count	-0.0737	0.0366	-2.0116	0.0443	1	0.242701
Superior frontal thickness	CRP	-0.0727	0.0362	-2.0083	0.0446	1	0.243403
Superior parietal thickness	Creatinine	0.071	0.0354	2.0066	0.0448	1	0.244103
Caudal middle frontal surface area	Gamma glutamyltransferase	-0.0613	0.0306	-2.0054	0.0449	1	0.244256
Rostral middle frontal thickness	Haematocrit percentage	0.0884	0.0441	2.0037	0.0451	1	0.244476
Medial orbitofrontal thickness	Hb	0.091	0.0454	2.003	0.0452	1	0.244476
Postcentral thickness	Hb	0.0769	0.0384	2.0021	0.0453	1	0.244476
Cuneus surface area	Monocyte count	-0.058	0.029	-2.0016	0.0453	1	0.244476
Entorhinal thickness	RBC count	0.0864	0.0431	2.0034	0.0451	1	0.244476
Lingual surface area	Neutrophil percent	-0.0612	0.0306	-1.9989	0.0456	1	0.244929
Frontal pole surface area	Phosphate	0.0908	0.0454	2.0002	0.0455	1	0.244929
Temporal pole thickness	Platelet crit	-0.0982	0.0491	-1.9994	0.0456	1	0.244929
Transverse temporal surface area	High light scatter reticulocyte percent	-0.0663	0.0332	-1.9979	0.0457	1	0.245079
Temporal pole thickness	Haematocrit percentage	0.1102	0.0552	1.9961	0.0459	1	0.245764
Paracentral surface area	CRP	-0.0739	0.0371	-1.9942	0.0461	1	0.246447
Inferior parietal surface area	Hb	-0.0669	0.0336	-1.9898	0.0466	1	0.248728
Insula thickness	Cholesterol	0.0974	0.049	1.989	0.0467	1	0.248871
Fusiform surface area	HbA1c	-0.0659	0.0331	-1.9879	0.0468	1	0.249014
Supramarginal thickness	Aspartate aminotransferase	0.11	0.0554	1.986	0.047	1	0.249051
Lateral occipital surface area	Eosinophil percentage	0.059	0.0297	1.9853	0.0471	1	0.249051
Pars opercularis surface area	High light scatter reticulocyte count	-0.0671	0.0338	-1.9874	0.0469	1	0.249051
Pericalcarine surface area	Platelet crit	-0.0593	0.0299	-1.9851	0.0471	1	0.249051
Temporal pole thickness	Gamma glutamyltransferase	-0.1074	0.0542	-1.9813	0.0476	1	0.251304
Posterior cingulate thickness	Platelet count	-0.0604	0.0305	-1.9791	0.0478	1	0.251969
Frontal pole surface area	Vitamin D	0.0895	0.0452	1.9779	0.0479	1	0.252105
Lingual surface area	Basophil percent	-0.0783	0.0396	-1.9773	0.048	1	0.252241
Precentral surface area	High light scatter reticulocyte count	-0.0751	0.038	-1.9756	0.0482	1	0.252901
Banks of the superior temporal sulcus surface area	Calcium	-0.0779	0.0395	-1.9738	0.0484	1	0.253169
Posterior cingulate surface area	Calcium	-0.071	0.036	-1.9737	0.0484	1	0.253169
Pericalcarine thickness	LDL direct	0.1558	0.0792	1.9662	0.0493	1	0.257481
Pars orbitalis thickness	Cholesterol	0.1088	0.0554	1.9643	0.0495	1	0.258129
Superior parietal thickness	Haematocrit percentage	0.0704	0.0359	1.9601	0.05	1	0.258752
Cuneus surface area	High light scatter reticulocyte count	-0.0744	0.0379	-1.961	0.0499	1	0.258752
Pars triangularis surface area	High light scatter reticulocyte percent	-0.0658	0.0336	-1.9601	0.05	1	0.258752
Pars triangularis thickness	Platelet distribution width	0.0745	0.038	1.9622	0.0497	1	0.258752
Caudal anterior cingulate thickness	RBC count	0.0673	0.0343	1.9619	0.0498	1	0.258752
Transverse temporal thickness	Cholesterol	0.105	0.0536	1.9589	0.0501	1	0.258875
Superior frontal surface area	Creatinine	-0.0631	0.0322	-1.9571	0.0503	1	0.259366
Parahippocampal surface area	Reticulocyte count	-0.0655	0.0335	-1.9559	0.0505	1	0.259366
Precentral surface area	Reticulocyte percentage	-0.0688	0.0352	-1.9559	0.0505	1	0.259366
Paracentral surface area	Urate	-0.0616	0.0315	-1.9564	0.0504	1	0.259366
Rostral middle frontal surface area	Gamma glutamyltransferase	-0.0597	0.0306	-1.9511	0.051	1	0.25997
Pars orbitalis surface area	High light scatter reticulocyte count	-0.069	0.0354	-1.9515	0.051	1	0.25997
Pericalcarine thickness	Mean platelet volume	0.0573	0.0294	1.9514	0.051	1	0.25997
Pars opercularis thickness	Protein (total)	-0.0784	0.0401	-1.9531	0.0508	1	0.25997
Pericalcarine thickness	Triglycerides	0.0695	0.0356	1.952	0.0509	1	0.25997
Banks of the superior temporal sulcus surface area	Phosphate	0.0949	0.0487	1.9486	0.0513	1	0.261108
Temporal pole surface area	Lymphocyte count	-0.0753	0.0387	-1.9469	0.0515	1	0.261734
Caudal middle frontal surface area	Protein (total)	-0.071	0.0365	-1.9462	0.0516	1	0.261851
Parahippocampal surface area	Phosphate	0.0837	0.043	1.9459	0.0517	1	0.261967
Banks of the superior temporal sulcus surface area	IGF1	0.0714	0.0368	1.9422	0.0521	1	0.263601
Banks of the superior temporal sulcus thickness	Haematocrit percentage	0.0806	0.0417	1.9323	0.0533	1	0.267681
Fusiform thickness	Immature reticulocyte volume	-0.0899	0.0465	-1.9328	0.0533	1	0.267681
Isthmus cingulate surface area	Lymphocyte percent	0.0731	0.0378	1.9343	0.0531	1	0.267681
Rostral anterior cingulate thickness	Mean platelet volume	0.0724	0.0375	1.9322	0.0533	1	0.267681
Lateral orbitofrontal thickness	Reticulocyte percentage	-0.0726	0.0376	-1.9324	0.0533	1	0.267681
Banks of the superior temporal sulcus thickness	Neutrophil count	-0.082	0.0424	-1.9313	0.0534	1	0.267788
Banks of the superior temporal sulcus thickness	Platelet count	-0.0668	0.0346	-1.9311	0.0535	1	0.267894
Pars orbitalis surface area	High light scatter reticulocyte percent	-0.0667	0.0346	-1.9273	0.0539	1	0.2695
Insula thickness	Urea	0.0737	0.0383	1.9256	0.0542	1	0.270602
Supramarginal surface area	Reticulocyte count	-0.0622	0.0323	-1.9233	0.0544	1	0.271202
Banks of the superior temporal sulcus thickness	Eosinophil count	-0.0759	0.0395	-1.9222	0.0546	1	0.271801
Caudal anterior cingulate thickness	Haematocrit percentage	0.077	0.0401	1.92	0.0549	1	0.272098
Caudal middle frontal surface area	HbA1c	-0.0634	0.0331	-1.9163	0.0553	1	0.272098
Superior parietal thickness	Hb	0.0696	0.0363	1.9175	0.0552	1	0.272098
Fusiform surface area	Protein (total)	-0.0746	0.0389	-1.9175	0.0552	1	0.272098
Superior temporal surface area	Protein (total)	-0.0935	0.0488	-1.9171	0.0552	1	0.272098
Entorhinal surface area	Reticulocyte count	-0.0764	0.0399	-1.9165	0.0553	1	0.272098
Pericalcarine surface area	Reticulocyte count	-0.0604	0.0315	-1.9174	0.0552	1	0.272098
Isthmus cingulate surface area	Urea	-0.0736	0.0383	-1.9199	0.0549	1	0.272098
Frontal pole surface area	Mean sphered cell volume	-0.0776	0.0405	-1.9153	0.0555	1	0.272688
Parahippocampal surface area	Lymphocyte count	-0.0667	0.0349	-1.9128	0.0558	1	0.273766
Lingual surface area	Glucose	-0.0615	0.0322	-1.9098	0.0562	1	0.275331
Postcentral thickness	Haematocrit percentage	0.076	0.0398	1.9091	0.0563	1	0.275424
Paracentral surface area	Alanine aminotransferase	-0.08	0.042	-1.9051	0.0568	1	0.277471
Insula thickness	LDL direct	0.1418	0.0745	1.9044	0.0569	1	0.277561
Entorhinal thickness	Albumin	0.0834	0.044	1.8964	0.0579	1	0.27879
Pericalcarine thickness	Aspartate aminotransferase	-0.0847	0.0446	-1.8977	0.0577	1	0.27879
Inferior temporal thickness	Eosinophil percentage	-0.079	0.0417	-1.8948	0.0581	1	0.27879
Pars orbitalis surface area	Haematocrit percentage	-0.0724	0.0382	-1.8966	0.0579	1	0.27879
Superior temporal surface area	HbA1c	-0.0697	0.0367	-1.9	0.0574	1	0.27879
Inferior parietal surface area	High light scatter reticulocyte count	-0.062	0.0327	-1.8944	0.0582	1	0.27879
Banks of the superior temporal sulcus thickness	Lymphocyte count	-0.0766	0.0403	-1.8994	0.0575	1	0.27879
Pars triangularis surface area	Lymphocyte count	-0.0655	0.0344	-1.9014	0.0573	1	0.27879
Superior frontal thickness	Mean corpuscular Hb	-0.1004	0.053	-1.8947	0.0581	1	0.27879
Posterior cingulate thickness	Mean platelet volume	0.0521	0.0275	1.8957	0.058	1	0.27879
Lateral orbitofrontal thickness	Monocyte percent	0.0736	0.0389	1.8942	0.0582	1	0.27879
Medial orbitofrontal thickness	Platelet count	-0.0762	0.0403	-1.8931	0.0583	1	0.27879
Transverse temporal thickness	Platelet crit	-0.0647	0.0342	-1.8937	0.0583	1	0.27879
Parahippocampal thickness	RBC count	0.0727	0.0383	1.895	0.0581	1	0.27879
Medial orbitofrontal thickness	Monocyte percent	0.0771	0.0408	1.8913	0.0586	1	0.279524
Pars triangularis surface area	Protein (total)	-0.0604	0.0319	-1.8907	0.0587	1	0.279524
Medial orbitofrontal surface area	Reticulocyte count	-0.0627	0.0332	-1.8906	0.0587	1	0.279524
Pericalcarine surface area	High light scatter reticulocyte percent	-0.057	0.0302	-1.8873	0.0591	1	0.281035
Supramarginal thickness	Platelet count	-0.0566	0.03	-1.8844	0.0595	1	0.282542
Posterior cingulate thickness	Glucose	-0.0704	0.0374	-1.8841	0.0596	1	0.282622
Medial orbitofrontal surface area	High light scatter reticulocyte percent	-0.0638	0.0339	-1.8811	0.06	1	0.284123
Inferior parietal surface area	RBC distribution width	-0.0595	0.0316	-1.88	0.0601	1	0.2842
Entorhinal surface area	High light scatter reticulocyte count	-0.0776	0.0413	-1.8785	0.0603	1	0.28475
Pericalcarine thickness	Alanine aminotransferase	-0.0871	0.0464	-1.8754	0.0607	1	0.284814
Superior frontal surface area	High light scatter reticulocyte percent	-0.0628	0.0335	-1.8743	0.0609	1	0.284814
Inferior temporal surface area	Phosphate	0.0816	0.0435	1.8772	0.0605	1	0.284814
Inferior parietal thickness	Platelet distribution width	0.0923	0.0492	1.8753	0.0608	1	0.284814
Superior parietal thickness	RBC distribution width	0.0698	0.0372	1.8767	0.0606	1	0.284814
Parahippocampal surface area	Reticulocyte percentage	-0.0602	0.0321	-1.874	0.0609	1	0.284814
Cuneus surface area	Triglycerides	-0.0683	0.0364	-1.8769	0.0605	1	0.284814
Medial orbitofrontal thickness	Mean platelet volume	0.072	0.0385	1.873	0.0611	1	0.284966
Superior temporal thickness	WBC count	-0.0698	0.0373	-1.8726	0.0611	1	0.284966
Inferior temporal surface area	Eosinophil percentage	0.0576	0.0308	1.869	0.0616	1	0.285341
Transverse temporal surface area	High light scatter reticulocyte count	-0.0635	0.034	-1.8694	0.0616	1	0.285341
Lateral orbitofrontal thickness	High light scatter reticulocyte percent	-0.0699	0.0374	-1.8697	0.0615	1	0.285341
Pars orbitalis thickness	LDL direct	0.1413	0.0756	1.8695	0.0616	1	0.285341
Paracentral thickness	Platelet count	-0.0579	0.031	-1.8693	0.0616	1	0.285341
Lateral orbitofrontal thickness	Phosphate	-0.0775	0.0415	-1.8679	0.0618	1	0.285489
Caudal anterior cingulate surface area	RBC distribution width	-0.0828	0.0443	-1.8679	0.0618	1	0.285489
Pars orbitalis surface area	Creatinine	-0.0654	0.0351	-1.8655	0.0621	1	0.286486
Pericalcarine surface area	Glucose	-0.0576	0.0309	-1.8631	0.0624	1	0.287091
Fusiform surface area	Phosphate	0.0774	0.0415	1.8632	0.0624	1	0.287091
Entorhinal surface area	Eosinophil count	-0.0621	0.0334	-1.8604	0.0628	1	0.288151
Precentral thickness	Eosinophil count	-0.0719	0.0386	-1.8608	0.0628	1	0.288151
Entorhinal surface area	Basophil count	-0.1027	0.0552	-1.86	0.0629	1	0.288221
Banks of the superior temporal sulcus surface area	RBC distribution width	-0.0667	0.0359	-1.8594	0.063	1	0.288291
Paracentral thickness	RBC distribution width	0.0798	0.043	1.8573	0.0633	1	0.289274
Postcentral surface area	Haematocrit percentage	-0.0667	0.0359	-1.856	0.0634	1	0.289342
Middle temporal surface area	Reticulocyte count	-0.0565	0.0305	-1.8557	0.0635	1	0.28941
Superior frontal surface area	Reticulocyte percentage	-0.0574	0.031	-1.8535	0.0638	1	0.290388
Superior temporal thickness	Gamma glutamyltransferase	-0.069	0.0373	-1.8512	0.0641	1	0.291364
Pars orbitalis thickness	RBC distribution width	0.0758	0.0409	1.8506	0.0642	1	0.291429
Pars opercularis surface area	Eosinophil percentage	0.064	0.0347	1.8464	0.0648	1	0.29376
Superior parietal surface area	Gamma glutamyltransferase	-0.0516	0.028	-1.8447	0.0651	1	0.294335
Lingual thickness	Platelet count	-0.0567	0.0307	-1.8444	0.0651	1	0.294335
Precuneus surface area	Phosphate	0.0702	0.0381	1.8429	0.0653	1	0.294847
Temporal pole surface area	Gamma glutamyltransferase	-0.0643	0.0349	-1.8409	0.0656	1	0.295026
Precuneus thickness	Haematocrit percentage	0.0668	0.0363	1.8411	0.0656	1	0.295026
Medial orbitofrontal thickness	SHBG	0.0668	0.0363	1.8415	0.0656	1	0.295026
Fusiform thickness	Albumin	0.0806	0.0439	1.8383	0.066	1	0.296433
Precentral thickness	Mean corpuscular volume	-0.0679	0.037	-1.8365	0.0663	1	0.297388
Superior temporal thickness	Cholesterol	0.0853	0.0465	1.8358	0.0664	1	0.297444
Paracentral surface area	Neutrophil count	-0.0781	0.0426	-1.8352	0.0665	1	0.2975
Lateral orbitofrontal thickness	Platelet count	-0.0657	0.0358	-1.8341	0.0666	1	0.297556
Insula surface area	Mean reticulocyte volume	-0.0643	0.0351	-1.8329	0.0668	1	0.297667
Rostral middle frontal thickness	Protein (total)	-0.081	0.0442	-1.8333	0.0668	1	0.297667
Banks of the superior temporal sulcus thickness	LDL direct	0.1667	0.091	1.8317	0.067	1	0.298168
Parahippocampal surface area	High light scatter reticulocyte count	-0.0626	0.0342	-1.8299	0.0673	1	0.299111
Posterior cingulate surface area	Platelet crit	-0.0634	0.0347	-1.8288	0.0674	1	0.299164
Caudal anterior cingulate surface area	Protein (total)	-0.0824	0.0451	-1.8254	0.0679	1	0.300991
Temporal pole thickness	HbA1c	-0.105	0.0576	-1.8238	0.0682	1	0.301534
Postcentral thickness	Platelet crit	-0.0635	0.0348	-1.8236	0.0682	1	0.301534
Pericalcarine surface area	Creatinine	-0.0505	0.0277	-1.8216	0.0685	1	0.302468
Frontal pole surface area	Lymphocyte count	-0.0748	0.0412	-1.8178	0.0691	1	0.30354
Inferior parietal surface area	Neutrophil percent	-0.052	0.0286	-1.8187	0.069	1	0.30354
Parahippocampal surface area	Neutrophil percent	-0.0562	0.0309	-1.8179	0.0691	1	0.30354
Fusiform thickness	Platelet crit	-0.0726	0.0399	-1.8191	0.0689	1	0.30354
Transverse temporal surface area	Neutrophil count	-0.0685	0.0378	-1.8115	0.0701	1	0.307535
Rostral middle frontal surface area	High light scatter reticulocyte count	-0.0554	0.0306	-1.8092	0.0704	1	0.308057
Lateral occipital surface area	Mean corpuscular Hb concentration	-0.0555	0.0307	-1.8091	0.0704	1	0.308057
Cuneus thickness	Glucose	-0.0732	0.0405	-1.8079	0.0706	1	0.308535
Rostral middle frontal surface area	HbA1c	-0.0635	0.0352	-1.8053	0.071	1	0.309487
Supramarginal surface area	High light scatter reticulocyte percent	-0.0605	0.0335	-1.8053	0.071	1	0.309487
Superior frontal surface area	Glucose	-0.0627	0.0347	-1.8042	0.0712	1	0.309962
Caudal middle frontal thickness	CRP	-0.076	0.0422	-1.8023	0.0715	1	0.310077
Superior frontal surface area	Eosinophil percentage	0.0603	0.0335	1.8021	0.0715	1	0.310077
Superior frontal thickness	Immature reticulocyte volume	-0.0725	0.0402	-1.8029	0.0714	1	0.310077
Postcentral thickness	Platelet distribution width	0.0781	0.0434	1.8009	0.0717	1	0.310548
Lateral orbitofrontal surface area	Mean corpuscular volume	-0.0554	0.0308	-1.8001	0.0719	1	0.311018
Middle temporal surface area	Glucose	-0.0673	0.0374	-1.7994	0.072	1	0.311055
Cuneus surface area	LDL direct	-0.1367	0.076	-1.7982	0.0721	1	0.311091
Frontal pole thickness	Platelet count	-0.0788	0.0439	-1.7958	0.0725	1	0.312421
Rostral anterior cingulate surface area	LDL direct	-0.116	0.0647	-1.7923	0.0731	1	0.314608
Lateral orbitofrontal surface area	Lymphocyte count	-0.0527	0.0294	-1.7913	0.0732	1	0.31464
Precentral surface area	High light scatter reticulocyte percent	-0.0663	0.037	-1.7908	0.0733	1	0.314672
Lateral orbitofrontal surface area	Gamma glutamyltransferase	-0.0522	0.0292	-1.7888	0.0736	1	0.315561
Lateral occipital surface area	High light scatter reticulocyte percent	-0.0544	0.0304	-1.7887	0.0737	1	0.315592
Banks of the superior temporal sulcus thickness	Cholesterol	0.1103	0.0617	1.788	0.0738	1	0.315623
Lateral occipital thickness	Mean reticulocyte volume	-0.0644	0.036	-1.7875	0.0739	1	0.315653
Pericalcarine surface area	HbA1c	-0.0465	0.0261	-1.7855	0.0742	1	0.316537
Pars opercularis thickness	Platelet crit	-0.0588	0.033	-1.7808	0.0749	1	0.319123
Frontal pole surface area	Basophil count	-0.1149	0.0646	-1.7778	0.0754	1	0.320499
Precentral thickness	Basophil count	-0.1098	0.0617	-1.7777	0.0755	1	0.320499
Inferior parietal surface area	HbA1c	-0.0619	0.0348	-1.7766	0.0756	1	0.320499
Temporal pole thickness	RBC count	0.0902	0.0508	1.7767	0.0756	1	0.320499
Frontal pole thickness	Vitamin D	0.0823	0.0463	1.7759	0.0758	1	0.320946
Lateral occipital surface area	HbA1c	-0.0566	0.0319	-1.7742	0.076	1	0.321393
Lingual surface area	CRP	-0.0472	0.0266	-1.7726	0.0763	1	0.322261
Pars triangularis surface area	Monocyte count	-0.0554	0.0313	-1.771	0.0766	1	0.323127
Pericalcarine surface area	Monocyte count	-0.0516	0.0292	-1.7701	0.0767	1	0.323147
Inferior temporal surface area	Mean platelet volume	-0.0465	0.0263	-1.769	0.0769	1	0.323589
Insula thickness	CRP	-0.0765	0.0433	-1.768	0.0771	1	0.32403
Caudal middle frontal surface area	Phosphate	0.0707	0.04	1.766	0.0774	1	0.324889
Postcentral thickness	Testosterone	0.0781	0.0443	1.7609	0.0782	1	0.327842
Rostral middle frontal surface area	Reticulocyte count	-0.0507	0.0288	-1.7601	0.0784	1	0.328276
Rostral middle frontal surface area	Glucose	-0.0572	0.0325	-1.7594	0.0785	1	0.32829
Precentral thickness	IGF1	0.0642	0.0366	1.7544	0.0794	1	0.330833
Caudal anterior cingulate surface area	Lymphocyte count	-0.0583	0.0332	-1.7546	0.0793	1	0.330833
Banks of the superior temporal sulcus surface area	Platelet distribution width	0.0726	0.0414	1.7543	0.0794	1	0.330833
Lateral orbitofrontal surface area	Lymphocyte percent	0.0523	0.0299	1.7473	0.0806	1	0.333382
Pars triangularis surface area	Mean corpuscular Hb concentration	-0.05	0.0286	-1.747	0.0806	1	0.333382
Insula thickness	Mean corpuscular Hb	-0.0795	0.0455	-1.7478	0.0805	1	0.333382
Entorhinal surface area	Reticulocyte percentage	-0.0673	0.0385	-1.7495	0.0802	1	0.333382
Pericalcarine surface area	Triglycerides	-0.0549	0.0314	-1.7485	0.0804	1	0.333382
Insula thickness	Vitamin D	0.0608	0.0348	1.749	0.0803	1	0.333382
Postcentral surface area	Hb	-0.0629	0.0361	-1.7447	0.081	1	0.334223
Superior frontal surface area	Immature reticulocyte volume	-0.0718	0.0411	-1.7449	0.081	1	0.334223
Entorhinal surface area	Immature reticulocyte volume	-0.0762	0.0437	-1.7438	0.0812	1	0.334642
Medial orbitofrontal thickness	Eosinophil count	-0.0801	0.046	-1.7422	0.0815	1	0.334688
Transverse temporal thickness	Haematocrit percentage	0.064	0.0368	1.7407	0.0817	1	0.334688
Pars opercularis surface area	High light scatter reticulocyte percent	-0.0577	0.0331	-1.7399	0.0819	1	0.334688
Lateral orbitofrontal surface area	Neutrophil percent	-0.0529	0.0304	-1.7417	0.0816	1	0.334688
Posterior cingulate thickness	Phosphate	-0.0741	0.0426	-1.7397	0.0819	1	0.334688
Pars orbitalis surface area	Platelet crit	-0.0505	0.029	-1.74	0.0819	1	0.334688
Rostral anterior cingulate thickness	Urate	0.0585	0.0336	1.7417	0.0816	1	0.334688
Caudal anterior cingulate thickness	Monocyte count	0.0597	0.0343	1.7393	0.082	1	0.334694
Caudal anterior cingulate thickness	Vitamin D	-0.0623	0.0358	-1.7384	0.0821	1	0.3347
Lateral occipital thickness	Albumin	0.0642	0.037	1.7373	0.0823	1	0.334713
Transverse temporal thickness	Protein (total)	0.0856	0.0492	1.7375	0.0823	1	0.334713
Superior frontal thickness	High light scatter reticulocyte percent	-0.0698	0.0403	-1.7339	0.0829	1	0.335962
Paracentral thickness	Immature reticulocyte volume	-0.067	0.0387	-1.7322	0.0832	1	0.335962
Pars triangularis thickness	Mean corpuscular Hb concentration	-0.0626	0.0361	-1.7328	0.0831	1	0.335962
Superior temporal surface area	Mean reticulocyte volume	-0.0663	0.0382	-1.7325	0.0832	1	0.335962
Transverse temporal surface area	Mean sphered cell volume	-0.0633	0.0365	-1.734	0.0829	1	0.335962
Paracentral surface area	Triglycerides	-0.0695	0.0401	-1.7331	0.0831	1	0.335962
Precentral surface area	Creatinine	-0.0538	0.0311	-1.7305	0.0835	1	0.336773
Precuneus thickness	Glucose	-0.071	0.0411	-1.7274	0.0841	1	0.337991
Entorhinal surface area	High light scatter reticulocyte percent	-0.0692	0.0401	-1.7273	0.0841	1	0.337991
Temporal pole thickness	Triglycerides	-0.0896	0.0519	-1.7272	0.0841	1	0.337991
Parahippocampal surface area	High light scatter reticulocyte percent	-0.0576	0.0334	-1.7259	0.0844	1	0.338796
Insula surface area	Mean sphered cell volume	-0.0596	0.0346	-1.7214	0.0852	1	0.341201
Pericalcarine thickness	Platelet distribution width	0.071	0.0413	1.7212	0.0852	1	0.341201
Lingual surface area	Urate	-0.0488	0.0284	-1.7196	0.0855	1	0.342
Fusiform surface area	Neutrophil percent	-0.0521	0.0303	-1.7185	0.0857	1	0.342397
Rostral anterior cingulate surface area	Aspartate aminotransferase	-0.0604	0.0352	-1.7164	0.0861	1	0.343587
Transverse temporal thickness	LDL direct	0.1348	0.0786	1.7158	0.0862	1	0.343587
Superior temporal surface area	Mean corpuscular volume	-0.0591	0.0345	-1.714	0.0865	1	0.344369
Isthmus cingulate thickness	Phosphate	-0.0669	0.0391	-1.7134	0.0866	1	0.344369
Caudal middle frontal surface area	Triglycerides	-0.055	0.0321	-1.7128	0.0867	1	0.344369
Lateral occipital thickness	Eosinophil percentage	-0.0553	0.0323	-1.7102	0.0872	1	0.345548
Pericalcarine surface area	Gamma glutamyltransferase	-0.0485	0.0283	-1.711	0.0871	1	0.345548
Pars triangularis surface area	Reticulocyte count	-0.0561	0.0328	-1.7093	0.0874	1	0.345937
Insula thickness	Aspartate aminotransferase	0.0916	0.0536	1.7084	0.0876	1	0.346311
Temporal pole thickness	Hb	0.0929	0.0544	1.7071	0.0878	1	0.346311
Precentral surface area	RBC count	-0.0622	0.0364	-1.7072	0.0878	1	0.346311
Temporal pole thickness	Creatinine	0.0896	0.0526	1.7056	0.0881	1	0.34669
Caudal anterior cingulate thickness	Hb	0.0671	0.0393	1.7055	0.0881	1	0.34669
Lateral occipital surface area	Glucose	-0.0539	0.0317	-1.702	0.0887	1	0.347825
Pars triangularis thickness	Glucose	-0.0798	0.0469	-1.7019	0.0888	1	0.347825
Pars opercularis surface area	Lymphocyte percent	0.0623	0.0366	1.7017	0.0888	1	0.347825
Cuneus surface area	Mean corpuscular Hb concentration	-0.0527	0.031	-1.7023	0.0887	1	0.347825
Isthmus cingulate surface area	SHBG	-0.0451	0.0265	-1.7012	0.0889	1	0.347825
Lingual thickness	Eosinophil count	-0.0553	0.0326	-1.6982	0.0895	1	0.349369
Superior parietal thickness	Eosinophil percentage	-0.0588	0.0346	-1.698	0.0895	1	0.349369
Pars triangularis thickness	Platelet crit	-0.0568	0.0335	-1.6934	0.0904	1	0.352059
Lingual thickness	Platelet distribution width	0.0666	0.0393	1.6935	0.0904	1	0.352059
Rostral anterior cingulate surface area	Urea	-0.0689	0.0407	-1.6927	0.0905	1	0.352059
Supramarginal surface area	Protein (total)	-0.0598	0.0354	-1.6919	0.0907	1	0.352434
Fusiform thickness	Glucose	-0.073	0.0432	-1.688	0.0914	1	0.353925
Rostral middle frontal surface area	Immature reticulocyte volume	-0.059	0.0349	-1.6889	0.0912	1	0.353925
Caudal middle frontal thickness	Platelet distribution width	0.0783	0.0464	1.6877	0.0915	1	0.353925
Frontal pole surface area	Urea	-0.0759	0.045	-1.6879	0.0914	1	0.353925
Pericalcarine thickness	Creatinine	0.0683	0.0405	1.6855	0.0919	1	0.354665
Pars orbitalis surface area	Eosinophil percentage	0.0515	0.0306	1.6856	0.0919	1	0.354665
Banks of the superior temporal sulcus thickness	Basophil count	-0.1237	0.0735	-1.6836	0.0923	1	0.355385
Superior parietal surface area	Reticulocyte count	-0.0479	0.0285	-1.6841	0.0922	1	0.355385
Inferior temporal surface area	Urate	-0.0681	0.0405	-1.6829	0.0924	1	0.355385
Parahippocampal surface area	Vitamin D	0.0608	0.0361	1.6818	0.0926	1	0.355751
Banks of the superior temporal sulcus surface area	Aspartate aminotransferase	-0.0673	0.0401	-1.6794	0.0931	1	0.35721
Parahippocampal thickness	Neutrophil percent	0.0621	0.037	1.6787	0.0932	1	0.35721
Pars triangularis thickness	Platelet count	-0.0592	0.0353	-1.6783	0.0933	1	0.35721
Parahippocampal surface area	SHBG	0.0546	0.0326	1.6776	0.0934	1	0.35721
Precuneus thickness	Creatinine	0.0583	0.0348	1.675	0.0939	1	0.357915
Insula surface area	Immature reticulocyte volume	-0.0679	0.0406	-1.675	0.0939	1	0.357915
Supramarginal surface area	Mean platelet volume	-0.0432	0.0257	-1.6764	0.0937	1	0.357915
Rostral middle frontal thickness	Mean corpuscular Hb	-0.0804	0.048	-1.6742	0.0941	1	0.358275
Lateral orbitofrontal surface area	Mean corpuscular Hb concentration	-0.0514	0.0307	-1.6733	0.0943	1	0.358615
Superior temporal surface area	Mean platelet volume	-0.0468	0.028	-1.6724	0.0944	1	0.358615
Pars opercularis surface area	Mean platelet volume	-0.0533	0.0319	-1.67	0.0949	1	0.360112
Pars triangularis surface area	Haematocrit percentage	-0.061	0.0366	-1.6685	0.0952	1	0.360445
Cuneus surface area	Urea	-0.0599	0.0359	-1.6687	0.0952	1	0.360445
Precentral thickness	SHBG	0.0633	0.038	1.6673	0.0955	1	0.361179
Inferior parietal surface area	Aspartate aminotransferase	-0.0588	0.0354	-1.6616	0.0966	1	0.363721
Inferior parietal surface area	Creatinine	-0.0501	0.0302	-1.6617	0.0966	1	0.363721
Lingual surface area	Lymphocyte percent	0.0517	0.0311	1.6626	0.0964	1	0.363721
Inferior parietal surface area	Urate	-0.0476	0.0286	-1.6629	0.0963	1	0.363721
Paracentral surface area	RBC count	-0.0668	0.0403	-1.6604	0.0968	1	0.364071
Cuneus thickness	HbA1c	-0.0534	0.0323	-1.6539	0.0981	1	0.366383
Middle temporal thickness	HbA1c	-0.0673	0.0407	-1.6522	0.0985	1	0.366383
Superior frontal thickness	Hb	0.0694	0.042	1.6539	0.0981	1	0.366383
Pericalcarine surface area	High light scatter reticulocyte count	-0.0527	0.0318	-1.6541	0.0981	1	0.366383
Inferior parietal surface area	High light scatter reticulocyte percent	-0.053	0.0321	-1.6517	0.0986	1	0.366383
Frontal pole surface area	Immature reticulocyte volume	-0.0703	0.0425	-1.6532	0.0983	1	0.366383
Superior temporal thickness	LDL direct	0.1086	0.0657	1.6545	0.098	1	0.366383
Caudal anterior cingulate surface area	Phosphate	0.0852	0.0516	1.6534	0.0982	1	0.366383
Pericalcarine thickness	RBC distribution width	0.0685	0.0414	1.6537	0.0982	1	0.366383
Supramarginal surface area	Reticulocyte percentage	-0.0522	0.0316	-1.6523	0.0985	1	0.366383
Parahippocampal thickness	Vitamin D	-0.073	0.0441	-1.6559	0.0977	1	0.366383
Pars opercularis thickness	Mean corpuscular Hb concentration	-0.055	0.0333	-1.6495	0.0991	1	0.367838
Inferior temporal surface area	SHBG	0.0485	0.0294	1.647	0.0996	1	0.369291
Lingual surface area	Creatinine	-0.0463	0.0282	-1.6444	0.1001	1	0.369533
Pars opercularis thickness	Eosinophil count	-0.0613	0.0372	-1.6444	0.1001	1	0.369533
Rostral middle frontal thickness	Mean corpuscular Hb concentration	-0.0566	0.0344	-1.6455	0.0999	1	0.369533
Medial orbitofrontal surface area	Reticulocyte percentage	-0.0539	0.0328	-1.6444	0.1001	1	0.369533
Supramarginal thickness	Eosinophil count	-0.0614	0.0374	-1.6427	0.1004	1	0.370076
Paracentral thickness	Hb	0.0618	0.0377	1.641	0.1008	1	0.370076
Transverse temporal surface area	Hb	-0.0613	0.0373	-1.6417	0.1007	1	0.370076
Precentral thickness	Mean corpuscular Hb concentration	-0.0646	0.0394	-1.6405	0.1009	1	0.370076
Pars opercularis surface area	RBC count	-0.0638	0.0389	-1.6408	0.1008	1	0.370076
Pars triangularis surface area	Reticulocyte percentage	-0.053	0.0323	-1.6409	0.1008	1	0.370076
Insula thickness	Mean corpuscular Hb concentration	-0.0565	0.0345	-1.6385	0.1013	1	0.370743
Lateral orbitofrontal thickness	Platelet crit	-0.0585	0.0357	-1.6387	0.1013	1	0.370743
Pars opercularis surface area	Triglycerides	-0.0555	0.0339	-1.6377	0.1015	1	0.371075
Rostral anterior cingulate thickness	Alanine aminotransferase	0.0906	0.0554	1.6335	0.1024	1	0.373963
Cuneus surface area	Cholesterol	-0.082	0.0503	-1.6323	0.1026	1	0.374292
Cuneus thickness	IGF1	0.0573	0.0351	1.6312	0.1029	1	0.374984
Superior temporal surface area	SHBG	0.0427	0.0262	1.6274	0.1036	1	0.376727
Banks of the superior temporal sulcus thickness	Triglycerides	-0.076	0.0467	-1.6276	0.1036	1	0.376727
Rostral anterior cingulate surface area	Haematocrit percentage	-0.0567	0.0349	-1.6263	0.1039	1	0.376894
Rostral middle frontal thickness	Hb	0.071	0.0437	1.6248	0.1042	1	0.376894
Lateral occipital thickness	Mean sphered cell volume	-0.0586	0.0361	-1.6248	0.1042	1	0.376894
Cuneus surface area	Phosphate	0.0558	0.0343	1.6255	0.1041	1	0.376894
Temporal pole surface area	Triglycerides	-0.0609	0.0375	-1.6251	0.1041	1	0.376894
Middle temporal surface area	Reticulocyte percentage	-0.0477	0.0293	-1.6236	0.1045	1	0.377577
Cuneus thickness	RBC distribution width	0.0536	0.0331	1.6227	0.1047	1	0.377898
Superior parietal surface area	High light scatter reticulocyte count	-0.0487	0.03	-1.6216	0.1049	1	0.378218
Paracentral thickness	Basophil count	-0.1005	0.0621	-1.6192	0.1054	1	0.378376
Lateral occipital surface area	Gamma glutamyltransferase	-0.0487	0.0301	-1.6205	0.1051	1	0.378376
Lateral occipital surface area	High light scatter reticulocyte count	-0.0515	0.0318	-1.6188	0.1055	1	0.378376
Transverse temporal surface area	Mean platelet volume	-0.0442	0.0273	-1.6191	0.1054	1	0.378376
Superior temporal thickness	Monocyte count	-0.0515	0.0318	-1.6195	0.1053	1	0.378376
Postcentral thickness	CRP	-0.058	0.0359	-1.6164	0.106	1	0.379768
Superior temporal thickness	Basophil count	-0.0928	0.0574	-1.6155	0.1062	1	0.38
Pars orbitalis surface area	Phosphate	0.0631	0.0391	1.6145	0.1064	1	0.38
Caudal middle frontal thickness	Platelet crit	-0.0538	0.0333	-1.6145	0.1064	1	0.38
Entorhinal surface area	Protein (total)	-0.0601	0.0373	-1.612	0.107	1	0.381742
Middle temporal thickness	Eosinophil count	-0.0573	0.0356	-1.6105	0.1073	1	0.382411
Fusiform surface area	Basophil count	-0.0861	0.0536	-1.606	0.1083	1	0.383163
Precentral thickness	Cholesterol	0.079	0.0492	1.6067	0.1081	1	0.383163
Supramarginal thickness	IGF1	0.0594	0.0369	1.6077	0.1079	1	0.383163
Parahippocampal surface area	Lymphocyte percent	0.047	0.0293	1.607	0.1081	1	0.383163
Superior temporal surface area	Mean corpuscular Hb concentration	-0.0544	0.0338	-1.6085	0.1077	1	0.383163
Caudal anterior cingulate thickness	Neutrophil count	0.0567	0.0353	1.6061	0.1083	1	0.383163
Posterior cingulate surface area	Phosphate	0.0864	0.0537	1.6082	0.1078	1	0.383163
Pars opercularis surface area	Alanine aminotransferase	-0.0601	0.0376	-1.5995	0.1097	1	0.383241
Posterior cingulate surface area	Alanine aminotransferase	-0.0708	0.0443	-1.5996	0.1097	1	0.383241
Insula thickness	Eosinophil count	-0.0606	0.0379	-1.5987	0.1099	1	0.383241
Banks of the superior temporal sulcus thickness	Glucose	-0.0717	0.0447	-1.6029	0.1089	1	0.383241
Lateral orbitofrontal thickness	Monocyte count	0.0543	0.0338	1.605	0.1085	1	0.383241
Temporal pole surface area	Protein (total)	-0.0666	0.0416	-1.6012	0.1093	1	0.383241
Superior temporal thickness	RBC distribution width	0.0757	0.0472	1.6042	0.1087	1	0.383241
Superior parietal surface area	Urate	-0.0461	0.0288	-1.6003	0.1095	1	0.383241
Entorhinal surface area	Urea	-0.0553	0.0346	-1.6001	0.1096	1	0.383241
Insula surface area	Urea	-0.0539	0.0336	-1.6044	0.1086	1	0.383241
Transverse temporal surface area	Urea	-0.0495	0.0309	-1.6025	0.109	1	0.383241
Cuneus surface area	Vitamin D	0.0432	0.027	1.5991	0.1098	1	0.383241
Lingual surface area	Vitamin D	0.0487	0.0304	1.6024	0.1091	1	0.383241
Cuneus surface area	WBC count	-0.0531	0.0332	-1.5997	0.1097	1	0.383241
Superior parietal surface area	Mean corpuscular volume	-0.048	0.0301	-1.596	0.1105	1	0.384939
Paracentral surface area	Neutrophil percent	0.0649	0.0407	1.5944	0.1109	1	0.385449
Entorhinal surface area	RBC count	-0.0596	0.0374	-1.5933	0.1111	1	0.385449
Inferior parietal surface area	RBC count	-0.0554	0.0348	-1.5931	0.1111	1	0.385449
Supramarginal thickness	Urate	-0.0388	0.0243	-1.5947	0.1108	1	0.385449
Middle temporal surface area	Creatinine	-0.0469	0.0294	-1.5925	0.1113	1	0.385749
Posterior cingulate thickness	Mean corpuscular Hb	-0.0778	0.049	-1.589	0.1121	1	0.388077
Pars triangularis thickness	SHBG	0.0621	0.0391	1.5884	0.1122	1	0.388077
Precuneus surface area	Creatinine	-0.0457	0.0288	-1.5852	0.1129	1	0.390102
Postcentral surface area	RBC distribution width	-0.0604	0.0381	-1.5834	0.1133	1	0.391034
Pars orbitalis surface area	Reticulocyte count	-0.0523	0.033	-1.5832	0.1134	1	0.391034
Temporal pole surface area	Monocyte percent	0.0545	0.0344	1.5814	0.1138	1	0.391223
Lateral orbitofrontal surface area	Platelet crit	-0.0462	0.0292	-1.582	0.1137	1	0.391223
Superior temporal thickness	Urea	0.0589	0.0372	1.5824	0.1136	1	0.391223
Temporal pole surface area	Immature reticulocyte volume	-0.066	0.0418	-1.5785	0.1144	1	0.392889
Supramarginal surface area	Basophil count	-0.0897	0.0569	-1.5767	0.1149	1	0.39381
Cuneus surface area	Mean corpuscular Hb	-0.0656	0.0416	-1.5768	0.1148	1	0.39381
Pericalcarine thickness	Vitamin D	-0.0737	0.0468	-1.5757	0.1151	1	0.394099
Pars opercularis thickness	RBC distribution width	0.0672	0.0427	1.5749	0.1153	1	0.394386
Insula surface area	Alanine aminotransferase	-0.0553	0.0351	-1.5733	0.1156	1	0.394618
Inferior temporal thickness	Eosinophil count	-0.068	0.0432	-1.5735	0.1156	1	0.394618
Lingual thickness	Albumin	0.0607	0.0386	1.5719	0.116	1	0.395587
Superior parietal thickness	Glucose	-0.0607	0.0386	-1.5698	0.1165	1	0.395704
Lingual surface area	HbA1c	-0.049	0.0312	-1.5702	0.1164	1	0.395704
Pars triangularis surface area	HbA1c	-0.0574	0.0366	-1.5709	0.1162	1	0.395704
Posterior cingulate thickness	Mean corpuscular Hb concentration	-0.0554	0.0353	-1.5703	0.1163	1	0.395704
Medial orbitofrontal surface area	Mean corpuscular Hb concentration	-0.0493	0.0315	-1.5657	0.1174	1	0.398363
Lingual thickness	WBC count	-0.0529	0.0338	-1.5639	0.1178	1	0.399322
Pericalcarine surface area	Basophil percent	-0.0595	0.038	-1.5632	0.118	1	0.399602
Postcentral surface area	Calcium	-0.0527	0.0338	-1.5608	0.1186	1	0.399626
Precentral thickness	Eosinophil percentage	-0.065	0.0417	-1.5576	0.1193	1	0.399626
Transverse temporal surface area	Haematocrit percentage	-0.0585	0.0375	-1.5617	0.1184	1	0.399626
Frontal pole thickness	Mean platelet volume	0.0669	0.0428	1.5615	0.1184	1	0.399626
Pars opercularis surface area	Monocyte count	-0.0507	0.0325	-1.5591	0.119	1	0.399626
Banks of the superior temporal sulcus surface area	Platelet count	-0.0498	0.0319	-1.5587	0.1191	1	0.399626
Posterior cingulate thickness	Platelet distribution width	0.0534	0.0342	1.5599	0.1188	1	0.399626
Transverse temporal thickness	Platelet distribution width	0.086	0.0551	1.5617	0.1184	1	0.399626
Posterior cingulate surface area	RBC distribution width	-0.0681	0.0436	-1.56	0.1188	1	0.399626
Isthmus cingulate surface area	Triglycerides	-0.0496	0.0318	-1.5581	0.1192	1	0.399626
Precentral thickness	Urea	0.0712	0.0457	1.5581	0.1192	1	0.399626
Inferior parietal thickness	Aspartate aminotransferase	0.0845	0.0544	1.5535	0.1203	1	0.399766
Postcentral thickness	Aspartate aminotransferase	0.0755	0.0485	1.5564	0.1196	1	0.399766
Superior parietal surface area	Eosinophil percentage	0.0489	0.0315	1.5532	0.1204	1	0.399766
Rostral middle frontal surface area	High light scatter reticulocyte percent	-0.0466	0.03	-1.5529	0.1204	1	0.399766
Fusiform surface area	Lymphocyte percent	0.0445	0.0286	1.5539	0.1202	1	0.399766
Superior parietal surface area	Mean reticulocyte volume	-0.0486	0.0313	-1.5549	0.12	1	0.399766
Temporal pole thickness	Mean reticulocyte volume	-0.082	0.0527	-1.5558	0.1197	1	0.399766
Pars orbitalis thickness	Platelet crit	-0.0552	0.0355	-1.554	0.1202	1	0.399766
Superior temporal thickness	Platelet distribution width	0.077	0.0495	1.5541	0.1202	1	0.399766
Superior parietal surface area	Reticulocyte percentage	-0.0452	0.0291	-1.5524	0.1206	1	0.400039
Cuneus surface area	Eosinophil percentage	0.061	0.0393	1.5515	0.1208	1	0.400312
Lateral occipital surface area	Mean sphered cell volume	-0.0524	0.0338	-1.5486	0.1215	1	0.401848
Inferior parietal surface area	Reticulocyte count	-0.0492	0.0318	-1.5486	0.1215	1	0.401848
Paracentral thickness	Haematocrit percentage	0.0588	0.038	1.5471	0.1218	1	0.402058
Caudal anterior cingulate surface area	Immature reticulocyte volume	-0.0599	0.0387	-1.5477	0.1217	1	0.402058
Rostral anterior cingulate surface area	APOB	-0.1885	0.1221	-1.5446	0.1224	1	0.402415
Caudal anterior cingulate thickness	Basophil count	0.1091	0.0706	1.5449	0.1224	1	0.402415
Caudal middle frontal surface area	Mean corpuscular Hb concentration	-0.0453	0.0293	-1.5458	0.1221	1	0.402415
Middle temporal surface area	Mean reticulocyte volume	-0.0585	0.0379	-1.5453	0.1223	1	0.402415
Entorhinal surface area	Urate	-0.0465	0.0301	-1.5445	0.1225	1	0.402415
Precentral thickness	Mean sphered cell volume	-0.0552	0.0357	-1.5434	0.1227	1	0.402683
Isthmus cingulate thickness	Lymphocyte count	-0.0452	0.0293	-1.5424	0.123	1	0.403279
Temporal pole surface area	Albumin	0.0545	0.0354	1.5401	0.1235	1	0.404466
Lateral occipital surface area	Mean reticulocyte volume	-0.0515	0.0334	-1.5398	0.1236	1	0.404466
Postcentral surface area	Creatinine	-0.0525	0.0341	-1.5386	0.1239	1	0.404871
Superior parietal surface area	High light scatter reticulocyte percent	-0.0468	0.0304	-1.5372	0.1242	1	0.404871
Rostral anterior cingulate thickness	Protein (total)	0.0702	0.0456	1.5379	0.1241	1	0.404871
Pars orbitalis surface area	Vitamin D	0.048	0.0312	1.5382	0.124	1	0.404871
Postcentral surface area	Urea	-0.055	0.0358	-1.5355	0.1247	1	0.406111
Superior temporal surface area	Triglycerides	-0.0774	0.0504	-1.534	0.125	1	0.406699
Transverse temporal surface area	Reticulocyte percentage	-0.0492	0.0321	-1.533	0.1253	1	0.407285
Entorhinal thickness	Eosinophil count	-0.0571	0.0373	-1.5314	0.1257	1	0.407417
Inferior parietal surface area	Vitamin D	0.05	0.0326	1.5319	0.1256	1	0.407417
Precentral surface area	Vitamin D	0.0447	0.0292	1.5311	0.1257	1	0.407417
Precentral surface area	Aspartate aminotransferase	-0.0631	0.0412	-1.5305	0.1259	1	0.407676
Entorhinal surface area	Platelet crit	-0.0485	0.0317	-1.5297	0.1261	1	0.407935
Pars orbitalis thickness	Platelet distribution width	0.0525	0.0344	1.5267	0.1268	1	0.40981
Lateral occipital surface area	Mean corpuscular volume	-0.0487	0.0319	-1.5247	0.1273	1	0.410256
Inferior temporal surface area	Mean reticulocyte volume	-0.0602	0.0395	-1.5253	0.1272	1	0.410256
Frontal pole surface area	Neutrophil percent	-0.0665	0.0436	-1.5251	0.1272	1	0.410256
Pars triangularis thickness	Basophil count	-0.0989	0.0649	-1.5234	0.1277	1	0.410378
Precuneus thickness	Eosinophil count	-0.0486	0.0319	-1.5238	0.1276	1	0.410378
Superior frontal thickness	Platelet distribution width	0.0592	0.0389	1.5234	0.1277	1	0.410378
Fusiform surface area	Immature reticulocyte volume	-0.0604	0.0397	-1.5211	0.1282	1	0.411596
Cuneus surface area	Hb	-0.0567	0.0373	-1.5191	0.1287	1	0.412811
Precentral thickness	Basophil percent	-0.0747	0.0493	-1.5162	0.1295	1	0.412903
Inferior temporal thickness	HbA1c	-0.063	0.0415	-1.5173	0.1292	1	0.412903
Postcentral surface area	HbA1c	-0.0577	0.0381	-1.5154	0.1297	1	0.412903
Medial orbitofrontal thickness	High light scatter reticulocyte percent	-0.0583	0.0385	-1.5161	0.1295	1	0.412903
Temporal pole thickness	Phosphate	-0.0915	0.0603	-1.5172	0.1292	1	0.412903
Pars opercularis surface area	Platelet crit	-0.0471	0.0311	-1.5154	0.1297	1	0.412903
Pars triangularis surface area	Triglycerides	-0.0525	0.0346	-1.5164	0.1294	1	0.412903
Pars opercularis surface area	Vitamin D	0.0524	0.0345	1.5168	0.1293	1	0.412903
Pars orbitalis surface area	Reticulocyte percentage	-0.0492	0.0325	-1.5138	0.1301	1	0.413789
Banks of the superior temporal sulcus surface area	High light scatter reticulocyte count	-0.0527	0.0349	-1.5104	0.1309	1	0.415556
Supramarginal thickness	LDL direct	0.0995	0.0659	1.511	0.1308	1	0.415556
Pars opercularis surface area	Creatinine	-0.0573	0.038	-1.5096	0.1311	1	0.415802
Pericalcarine thickness	Basophil count	-0.1187	0.0788	-1.5069	0.1318	1	0.416082
Lateral orbitofrontal surface area	Mean platelet volume	-0.0371	0.0246	-1.5074	0.1317	1	0.416082
Inferior parietal surface area	Platelet crit	-0.0442	0.0293	-1.5082	0.1315	1	0.416082
Lingual surface area	RBC distribution width	-0.0412	0.0274	-1.507	0.1318	1	0.416082
Medial orbitofrontal thickness	Reticulocyte percentage	-0.0568	0.0376	-1.5084	0.1314	1	0.416082
Postcentral thickness	SHBG	0.0476	0.0317	1.5035	0.1327	1	0.418534
Superior frontal thickness	Reticulocyte percentage	-0.0634	0.0422	-1.5028	0.1329	1	0.418777
Insula surface area	Eosinophil percentage	0.0477	0.0318	1.5007	0.1334	1	0.419574
Pericalcarine surface area	Vitamin D	0.0376	0.0251	1.501	0.1334	1	0.419574
Caudal anterior cingulate thickness	Urate	0.0469	0.0313	1.4985	0.134	1	0.421072
Fusiform surface area	High light scatter reticulocyte count	-0.0535	0.0358	-1.4954	0.1348	1	0.422415
Lingual surface area	Mean platelet volume	-0.0555	0.0371	-1.4958	0.1347	1	0.422415
Superior temporal thickness	Triglycerides	-0.0623	0.0417	-1.4957	0.1347	1	0.422415
Caudal anterior cingulate thickness	Basophil percent	0.0843	0.0564	1.4945	0.1351	1	0.4225
Banks of the superior temporal sulcus thickness	HbA1c	-0.0732	0.049	-1.494	0.1352	1	0.4225
Precentral thickness	LDL direct	0.1019	0.0682	1.494	0.1352	1	0.4225
Supramarginal thickness	CRP	-0.071	0.0476	-1.4924	0.1356	1	0.423361
Pericalcarine thickness	APOB	0.2241	0.1502	1.4914	0.1358	1	0.423596
Inferior parietal surface area	APOB	-0.1975	0.1328	-1.4878	0.1368	1	0.426324
Rostral middle frontal thickness	Reticulocyte percentage	-0.0624	0.042	-1.4861	0.1372	1	0.427179
Pericalcarine thickness	Platelet count	-0.0494	0.0333	-1.4847	0.1376	1	0.427642
Banks of the superior temporal sulcus surface area	Urate	-0.053	0.0357	-1.4848	0.1376	1	0.427642
Pars triangularis thickness	Mean corpuscular volume	-0.0552	0.0372	-1.4833	0.138	1	0.428493
Parahippocampal thickness	Reticulocyte count	0.0526	0.0355	1.4819	0.1384	1	0.428952
Precentral thickness	Triglycerides	-0.0607	0.041	-1.4818	0.1384	1	0.428952
Pars opercularis thickness	Platelet count	-0.0474	0.032	-1.481	0.1386	1	0.429018
Parahippocampal thickness	RBC distribution width	0.0523	0.0353	1.4804	0.1388	1	0.429018
Posterior cingulate surface area	Triglycerides	-0.0624	0.0422	-1.4806	0.1387	1	0.429018
Pars triangularis surface area	Urea	-0.0522	0.0353	-1.4788	0.1392	1	0.429864
Inferior parietal thickness	Alanine aminotransferase	0.0704	0.0477	1.4754	0.1401	1	0.430298
Pars orbitalis thickness	Eosinophil count	-0.0523	0.0354	-1.4765	0.1398	1	0.430298
Frontal pole thickness	Haematocrit percentage	0.0813	0.0551	1.4757	0.14	1	0.430298
Insula surface area	LDL direct	-0.0794	0.0537	-1.4777	0.1395	1	0.430298
Supramarginal surface area	RBC distribution width	-0.0513	0.0348	-1.477	0.1397	1	0.430298
Pars opercularis thickness	Urea	0.069	0.0467	1.4758	0.14	1	0.430298
Supramarginal surface area	HbA1c	-0.058	0.0394	-1.4732	0.1407	1	0.430504
Insula surface area	High light scatter reticulocyte count	-0.0507	0.0344	-1.4742	0.1404	1	0.430504
Paracentral surface area	Immature reticulocyte volume	-0.0603	0.041	-1.473	0.1408	1	0.430504
Parahippocampal surface area	Immature reticulocyte volume	-0.0581	0.0394	-1.4735	0.1406	1	0.430504
Temporal pole thickness	Platelet distribution width	0.0746	0.0507	1.4729	0.1408	1	0.430504
Paracentral thickness	Aspartate aminotransferase	0.0656	0.0446	1.4713	0.1412	1	0.431339
Medial orbitofrontal surface area	Basophil count	-0.0788	0.0537	-1.4687	0.1419	1	0.433088
Rostral middle frontal surface area	Reticulocyte percentage	-0.0415	0.0283	-1.4679	0.1421	1	0.433309
Rostral middle frontal surface area	Eosinophil percentage	0.0449	0.0306	1.4655	0.1428	1	0.43458
Cuneus thickness	Platelet count	-0.0493	0.0336	-1.4651	0.1429	1	0.43458
Lateral occipital surface area	Reticulocyte percentage	-0.044	0.03	-1.4656	0.1427	1	0.43458
Superior frontal surface area	Neutrophil percent	-0.0496	0.0339	-1.4633	0.1434	1	0.435625
Pericalcarine surface area	WBC count	-0.0471	0.0322	-1.4629	0.1435	1	0.435625
Parahippocampal surface area	Basophil count	-0.083	0.0568	-1.4603	0.1442	1	0.436581
Frontal pole surface area	HbA1c	-0.0569	0.0389	-1.461	0.144	1	0.436581
Banks of the superior temporal sulcus thickness	Urate	-0.0522	0.0358	-1.4605	0.1441	1	0.436581
Banks of the superior temporal sulcus thickness	Calcium	-0.0558	0.0382	-1.4588	0.1446	1	0.437402
Parahippocampal surface area	Eosinophil count	0.05	0.0343	1.4574	0.145	1	0.437833
Fusiform surface area	Mean corpuscular volume	-0.0503	0.0345	-1.4576	0.1449	1	0.437833
Medial orbitofrontal thickness	CRP	-0.0567	0.0389	-1.4568	0.1452	1	0.438048
Posterior cingulate thickness	LDL direct	0.09	0.0618	1.4553	0.1456	1	0.438865
Isthmus cingulate thickness	High light scatter reticulocyte count	0.0469	0.0323	1.4528	0.1463	1	0.439329
Paracentral thickness	High light scatter reticulocyte percent	-0.0554	0.0381	-1.4523	0.1464	1	0.439329
Superior frontal thickness	Mean corpuscular Hb concentration	-0.0552	0.038	-1.4531	0.1462	1	0.439329
Fusiform surface area	Reticulocyte count	-0.0489	0.0336	-1.4532	0.1462	1	0.439329
Fusiform surface area	SHBG	0.0427	0.0294	1.4529	0.1462	1	0.439329
Superior parietal thickness	Eosinophil count	-0.0476	0.0329	-1.449	0.1473	1	0.441461
Rostral anterior cingulate thickness	HbA1c	0.0684	0.0472	1.4487	0.1474	1	0.441461
Caudal anterior cingulate thickness	WBC count	0.0492	0.0339	1.4484	0.1475	1	0.441461
Insula thickness	Immature reticulocyte volume	-0.0559	0.0387	-1.4454	0.1484	1	0.443764
Pericalcarine surface area	Eosinophil percentage	0.0466	0.0322	1.444	0.1487	1	0.444271
Pars orbitalis surface area	Mean sphered cell volume	-0.0487	0.0338	-1.4389	0.1502	1	0.44787
Paracentral thickness	RBC count	0.0557	0.0387	1.439	0.1502	1	0.44787
Rostral middle frontal surface area	RBC count	-0.0494	0.0343	-1.4384	0.1503	1	0.44787
Rostral middle frontal thickness	SHBG	0.0464	0.0323	1.4369	0.1507	1	0.448276
Frontal pole surface area	Testosterone	-0.0735	0.0511	-1.4372	0.1506	1	0.448276
Middle temporal thickness	Eosinophil percentage	-0.0544	0.0379	-1.4363	0.1509	1	0.448479
Insula surface area	APOB	-0.1832	0.1277	-1.4349	0.1513	1	0.448492
Entorhinal thickness	Cholesterol	0.0839	0.0585	1.4348	0.1513	1	0.448492
Lateral occipital surface area	Urate	-0.0362	0.0252	-1.4352	0.1512	1	0.448492
Rostral middle frontal thickness	High light scatter reticulocyte percent	-0.0574	0.04	-1.4341	0.1516	1	0.44899
Rostral middle frontal thickness	Eosinophil count	-0.0521	0.0364	-1.4327	0.152	1	0.449391
Transverse temporal surface area	Monocyte count	-0.0425	0.0297	-1.4325	0.152	1	0.449391
Medial orbitofrontal surface area	Eosinophil percentage	0.0486	0.034	1.4316	0.1523	1	0.449792
Banks of the superior temporal sulcus surface area	Reticulocyte count	-0.0495	0.0346	-1.431	0.1524	1	0.449792
Lateral occipital surface area	Alanine aminotransferase	-0.047	0.0329	-1.4295	0.1529	1	0.449905
Lateral orbitofrontal thickness	CRP	-0.0545	0.0381	-1.4293	0.1529	1	0.449905
Isthmus cingulate thickness	Glucose	-0.049	0.0343	-1.4285	0.1531	1	0.449905
Precuneus surface area	LDL direct	-0.0873	0.0611	-1.4289	0.153	1	0.449905
Pars opercularis surface area	RBC distribution width	-0.0498	0.0349	-1.4291	0.153	1	0.449905
Cuneus surface area	APOB	-0.2145	0.1502	-1.4276	0.1534	1	0.450207
Inferior parietal surface area	LDL direct	-0.0838	0.0587	-1.427	0.1536	1	0.450207
Caudal middle frontal surface area	Mean corpuscular volume	-0.0443	0.031	-1.4269	0.1536	1	0.450207
Middle temporal surface area	Basophil count	-0.0735	0.0516	-1.4248	0.1542	1	0.451188
Middle temporal thickness	Immature reticulocyte volume	-0.0589	0.0413	-1.4251	0.1541	1	0.451188
Pars opercularis thickness	Eosinophil percentage	-0.0553	0.0389	-1.4222	0.155	1	0.451973
Postcentral thickness	Mean platelet volume	0.0481	0.0338	1.4224	0.1549	1	0.451973
Insula thickness	Monocyte percent	0.0469	0.033	1.4225	0.1549	1	0.451973
Temporal pole surface area	RBC distribution width	-0.0479	0.0336	-1.4232	0.1547	1	0.451973
Middle temporal thickness	LDL direct	0.0926	0.0652	1.4213	0.1552	1	0.452168
Supramarginal thickness	Platelet distribution width	0.0806	0.0567	1.4208	0.1554	1	0.452363
Temporal pole thickness	Albumin	0.0853	0.0602	1.4178	0.1562	1	0.453527
Fusiform thickness	Creatinine	0.054	0.0381	1.4181	0.1562	1	0.453527
Inferior temporal thickness	Immature reticulocyte volume	-0.0604	0.0426	-1.4182	0.1561	1	0.453527
Lingual surface area	Reticulocyte percentage	-0.0398	0.0281	-1.4168	0.1565	1	0.45401
Superior frontal surface area	APOB	-0.1789	0.1266	-1.413	0.1576	1	0.454102
Paracentral thickness	CRP	-0.0498	0.0352	-1.4133	0.1576	1	0.454102
Lateral orbitofrontal thickness	Cholesterol	0.0696	0.0492	1.4133	0.1576	1	0.454102
Frontal pole thickness	Hb	0.0757	0.0535	1.4152	0.157	1	0.454102
Rostral anterior cingulate surface area	Lymphocyte count	-0.0445	0.0315	-1.4147	0.1571	1	0.454102
Fusiform surface area	Mean corpuscular Hb concentration	-0.0453	0.0321	-1.4146	0.1572	1	0.454102
Posterior cingulate surface area	Mean corpuscular Hb	0.0605	0.0427	1.4154	0.1569	1	0.454102
Temporal pole surface area	Mean sphered cell volume	-0.0553	0.0391	-1.4147	0.1572	1	0.454102
Pars opercularis thickness	Monocyte percent	0.0546	0.0386	1.4124	0.1578	1	0.454293
Medial orbitofrontal surface area	Basophil percent	-0.0578	0.041	-1.4096	0.1587	1	0.456014
Lateral occipital surface area	CRP	-0.0329	0.0233	-1.409	0.1588	1	0.456014
Parahippocampal thickness	Creatinine	0.05	0.0355	1.4096	0.1587	1	0.456014
Precuneus surface area	APOB	-0.1781	0.1266	-1.4067	0.1595	1	0.456481
Pars orbitalis surface area	Gamma glutamyltransferase	-0.04	0.0284	-1.4082	0.1591	1	0.456481
Cuneus thickness	RBC count	0.0535	0.038	1.4072	0.1594	1	0.456481
Transverse temporal surface area	Reticulocyte count	-0.0466	0.0331	-1.4066	0.1595	1	0.456481
Rostral anterior cingulate surface area	Eosinophil percentage	0.0458	0.0326	1.4037	0.1604	1	0.458671
Temporal pole surface area	High light scatter reticulocyte count	-0.061	0.0435	-1.4021	0.1609	1	0.459714
Lateral occipital thickness	Glucose	-0.0502	0.0358	-1.4013	0.1611	1	0.459799
Pars orbitalis thickness	Mean platelet volume	0.0479	0.0342	1.401	0.1612	1	0.459799
Medial orbitofrontal surface area	RBC count	-0.0486	0.0348	-1.3983	0.162	1	0.461693
Pars opercularis thickness	Mean corpuscular volume	-0.0473	0.0339	-1.3955	0.1629	1	0.463094
Pars opercularis surface area	Mean reticulocyte volume	-0.0541	0.0388	-1.3956	0.1628	1	0.463094
Inferior parietal surface area	Platelet distribution width	0.0415	0.0298	1.396	0.1627	1	0.463094
Cuneus surface area	Neutrophil count	-0.0458	0.0329	-1.3946	0.1631	1	0.463275
Precentral thickness	Immature reticulocyte volume	-0.0599	0.0429	-1.394	0.1633	1	0.463456
Caudal anterior cingulate surface area	Mean reticulocyte volume	-0.0537	0.0385	-1.3928	0.1637	1	0.4641
Isthmus cingulate surface area	Urate	-0.0421	0.0303	-1.3925	0.1638	1	0.4641
Posterior cingulate surface area	SHBG	0.0419	0.0302	1.3909	0.1643	1	0.465129
Caudal middle frontal thickness	Calcium	-0.0493	0.0355	-1.3897	0.1646	1	0.465591
Frontal pole thickness	Glucose	-0.0707	0.051	-1.3865	0.1656	1	0.466551
Lingual surface area	High light scatter reticulocyte percent	-0.0414	0.0299	-1.3864	0.1656	1	0.466551
Posterior cingulate surface area	Immature reticulocyte volume	-0.0577	0.0416	-1.3863	0.1657	1	0.466551
Parahippocampal thickness	Lymphocyte percent	-0.0501	0.0362	-1.3855	0.1659	1	0.466551
Pars orbitalis surface area	Mean corpuscular volume	-0.0459	0.0331	-1.3865	0.1656	1	0.466551
Pericalcarine surface area	Neutrophil count	-0.0424	0.0306	-1.3877	0.1652	1	0.466551
Rostral anterior cingulate surface area	Phosphate	0.0634	0.0458	1.3853	0.1659	1	0.466551
Banks of the superior temporal sulcus thickness	Immature reticulocyte volume	-0.0662	0.0478	-1.3848	0.1661	1	0.466727
Middle temporal surface area	APOB	-0.2127	0.1542	-1.3789	0.1679	1	0.4675
Supramarginal surface area	APOB	-0.2059	0.1493	-1.3793	0.1678	1	0.4675
Superior temporal thickness	Albumin	0.046	0.0334	1.3784	0.1681	1	0.4675
Posterior cingulate thickness	Basophil count	-0.0751	0.0545	-1.3776	0.1683	1	0.4675
Caudal middle frontal surface area	CRP	-0.052	0.0376	-1.3825	0.1668	1	0.4675
Lateral orbitofrontal thickness	Creatinine	0.0527	0.0382	1.3786	0.168	1	0.4675
Caudal middle frontal surface area	Eosinophil percentage	0.0504	0.0365	1.3814	0.1671	1	0.4675
Cuneus thickness	Hb	0.0542	0.0393	1.3787	0.168	1	0.4675
Lateral occipital thickness	LDL direct	0.0779	0.0564	1.381	0.1673	1	0.4675
Pars orbitalis surface area	Mean corpuscular Hb concentration	-0.0457	0.0331	-1.383	0.1667	1	0.4675
Medial orbitofrontal surface area	Neutrophil percent	-0.0498	0.0361	-1.3784	0.1681	1	0.4675
Superior frontal surface area	RBC count	-0.0491	0.0357	-1.3776	0.1683	1	0.4675
Caudal anterior cingulate thickness	RBC distribution width	0.046	0.0334	1.3795	0.1677	1	0.4675
Lateral occipital thickness	SHBG	0.0416	0.0301	1.3831	0.1666	1	0.4675
Posterior cingulate thickness	CRP	-0.0448	0.0326	-1.3762	0.1687	1	0.468124
Superior temporal thickness	Eosinophil count	-0.0518	0.0376	-1.376	0.1688	1	0.468124
Rostral anterior cingulate thickness	Testosterone	0.0728	0.0531	1.3722	0.17	1	0.471068
Entorhinal thickness	Glucose	-0.0576	0.042	-1.3714	0.1702	1	0.471238
Inferior temporal surface area	Neutrophil percent	-0.0453	0.0331	-1.368	0.1713	1	0.473897
Postcentral surface area	Basophil count	-0.079	0.0578	-1.366	0.1719	1	0.475171
Isthmus cingulate surface area	Eosinophil count	0.0445	0.0326	1.3617	0.1733	1	0.477488
Caudal middle frontal surface area	Immature reticulocyte volume	-0.0423	0.031	-1.3621	0.1732	1	0.477488
Temporal pole surface area	Mean reticulocyte volume	-0.05	0.0367	-1.3624	0.1731	1	0.477488
Paracentral surface area	RBC distribution width	-0.0508	0.0373	-1.3623	0.1731	1	0.477488
Transverse temporal thickness	APOB	0.1897	0.1398	1.3574	0.1747	1	0.47786
Supramarginal thickness	Alanine aminotransferase	0.0673	0.0496	1.3571	0.1747	1	0.47786
Caudal middle frontal thickness	Aspartate aminotransferase	0.0648	0.0477	1.3571	0.1747	1	0.47786
Parahippocampal thickness	IGF1	0.0469	0.0345	1.3583	0.1744	1	0.47786
Superior parietal surface area	Immature reticulocyte volume	-0.0484	0.0356	-1.3577	0.1746	1	0.47786
Cuneus surface area	Mean corpuscular volume	-0.0419	0.0309	-1.3583	0.1744	1	0.47786
Caudal anterior cingulate thickness	Mean reticulocyte volume	-0.0535	0.0394	-1.3599	0.1739	1	0.47786
Lingual surface area	Reticulocyte count	-0.0407	0.0299	-1.3605	0.1737	1	0.47786
Lateral occipital thickness	Urate	0.0399	0.0293	1.3588	0.1742	1	0.47786
Pars triangularis surface area	Calcium	-0.042	0.031	-1.3555	0.1753	1	0.478347
Precentral surface area	Immature reticulocyte volume	-0.0553	0.0408	-1.356	0.1751	1	0.478347
Rostral middle frontal surface area	Platelet crit	-0.0384	0.0283	-1.3555	0.1753	1	0.478347
Insula surface area	High light scatter reticulocyte percent	-0.0461	0.0341	-1.3541	0.1757	1	0.479054
Pericalcarine thickness	Glucose	-0.0553	0.0409	-1.3512	0.1766	1	0.479968
Lingual surface area	High light scatter reticulocyte count	-0.0422	0.0312	-1.3513	0.1766	1	0.479968
Superior temporal thickness	Immature reticulocyte volume	-0.0485	0.0359	-1.3514	0.1766	1	0.479968
Postcentral surface area	Phosphate	0.0592	0.0438	1.3524	0.1762	1	0.479968
Parahippocampal surface area	Albumin	-0.0541	0.0401	-1.3491	0.1773	1	0.480718
Pars orbitalis thickness	Reticulocyte percentage	-0.0538	0.0399	-1.3493	0.1773	1	0.480718
Inferior temporal surface area	Vitamin D	0.0475	0.0352	1.3494	0.1772	1	0.480718
Lingual surface area	Platelet crit	-0.0385	0.0286	-1.3484	0.1775	1	0.480876
Transverse temporal thickness	IGF1	0.0423	0.0314	1.3467	0.1781	1	0.482118
Cuneus surface area	Albumin	-0.046	0.0342	-1.3452	0.1786	1	0.482703
Banks of the superior temporal sulcus surface area	Vitamin D	0.0486	0.0361	1.3454	0.1785	1	0.482703
Cuneus surface area	Aspartate aminotransferase	-0.0493	0.0367	-1.3444	0.1788	1	0.482859
Superior parietal thickness	IGF1	0.0494	0.0368	1.3427	0.1794	1	0.484095
Fusiform surface area	RBC distribution width	-0.0452	0.0337	-1.3406	0.1801	1	0.485599
Rostral anterior cingulate surface area	Cholesterol	-0.0605	0.0452	-1.3396	0.1804	1	0.486022
Temporal pole surface area	Monocyte count	-0.0486	0.0363	-1.339	0.1806	1	0.48606
Transverse temporal thickness	RBC count	0.0472	0.0352	1.3387	0.1807	1	0.48606
Pars orbitalis surface area	HbA1c	-0.0498	0.0373	-1.3365	0.1814	1	0.487208
Fusiform surface area	High light scatter reticulocyte percent	-0.0456	0.0342	-1.3355	0.1817	1	0.487208
Parahippocampal thickness	LDL direct	-0.0811	0.0607	-1.3362	0.1815	1	0.487208
Supramarginal surface area	Urea	-0.0477	0.0357	-1.3358	0.1816	1	0.487208
Lateral occipital surface area	Lymphocyte percent	0.0443	0.0332	1.3326	0.1827	1	0.489504
Inferior temporal surface area	APOB	-0.2164	0.1626	-1.3306	0.1833	1	0.490724
Banks of the superior temporal sulcus surface area	APOB	-0.2001	0.1504	-1.3302	0.1835	1	0.490873
Temporal pole thickness	Alanine aminotransferase	-0.0798	0.06	-1.3294	0.1837	1	0.491022
Frontal pole surface area	Basophil percent	-0.0788	0.0594	-1.3279	0.1842	1	0.4912
Entorhinal thickness	Eosinophil percentage	-0.0494	0.0372	-1.3279	0.1842	1	0.4912
Frontal pole thickness	Urea	0.08	0.0602	1.3285	0.184	1	0.4912
Temporal pole surface area	Mean platelet volume	-0.0412	0.031	-1.3272	0.1844	1	0.491348
Precentral thickness	High light scatter reticulocyte percent	-0.0491	0.037	-1.3265	0.1847	1	0.491762
Caudal middle frontal surface area	Monocyte count	-0.0449	0.0339	-1.3258	0.1849	1	0.491909
Pars orbitalis thickness	High light scatter reticulocyte percent	-0.0542	0.0409	-1.325	0.1852	1	0.491938
Banks of the superior temporal sulcus surface area	Immature reticulocyte volume	-0.052	0.0393	-1.3252	0.1851	1	0.491938
Pars opercularis surface area	APOB	-0.1689	0.1275	-1.3243	0.1854	1	0.491966
Rostral middle frontal surface area	APOB	-0.1741	0.1315	-1.3239	0.1855	1	0.491966
Superior parietal surface area	LDL direct	-0.0838	0.0633	-1.3235	0.1857	1	0.492112
Superior parietal thickness	Alanine aminotransferase	0.0503	0.0381	1.3225	0.186	1	0.49214
Superior temporal thickness	Creatinine	0.0546	0.0413	1.3227	0.1859	1	0.49214
Superior parietal surface area	CRP	-0.0419	0.0317	-1.3212	0.1864	1	0.492432
Temporal pole surface area	High light scatter reticulocyte percent	-0.0546	0.0413	-1.3212	0.1864	1	0.492432
Parahippocampal surface area	APOB	-0.2002	0.1521	-1.3159	0.1882	1	0.493354
Inferior temporal surface area	Aspartate aminotransferase	-0.0474	0.036	-1.3183	0.1874	1	0.493354
Lateral occipital thickness	Cholesterol	0.0589	0.0446	1.3198	0.1869	1	0.493354
Caudal middle frontal thickness	LDL direct	0.0855	0.065	1.3159	0.1882	1	0.493354
Entorhinal thickness	LDL direct	0.0976	0.0741	1.3179	0.1875	1	0.493354
Fusiform surface area	Mean reticulocyte volume	-0.0528	0.0401	-1.3159	0.1882	1	0.493354
Pars opercularis thickness	Platelet distribution width	0.0549	0.0417	1.3161	0.1881	1	0.493354
Posterior cingulate thickness	Protein (total)	-0.0445	0.0338	-1.3172	0.1878	1	0.493354
Fusiform surface area	RBC count	-0.0493	0.0375	-1.3169	0.1879	1	0.493354
Lateral occipital surface area	Vitamin D	0.0376	0.0285	1.3191	0.1871	1	0.493354
Rostral middle frontal surface area	IGF1	0.044	0.0335	1.3153	0.1884	1	0.493498
Medial orbitofrontal surface area	Lymphocyte percent	0.047	0.0358	1.3143	0.1888	1	0.494165
Lateral occipital surface area	Hb	-0.0473	0.036	-1.3136	0.189	1	0.494308
Fusiform thickness	Phosphate	-0.0643	0.0489	-1.3128	0.1893	1	0.494712
Lateral occipital surface area	Neutrophil percent	-0.0459	0.035	-1.3122	0.1895	1	0.494854
Temporal pole surface area	Mean corpuscular volume	-0.0422	0.0322	-1.3116	0.1897	1	0.494996
Paracentral surface area	High light scatter reticulocyte count	-0.0547	0.0417	-1.3108	0.1899	1	0.495138
Posterior cingulate surface area	APOB	-0.1704	0.1301	-1.3094	0.1904	1	0.495681
Temporal pole surface area	Eosinophil count	-0.0555	0.0424	-1.3094	0.1904	1	0.495681
Inferior temporal thickness	Neutrophil count	0.0451	0.0345	1.3075	0.191	1	0.496863
Isthmus cingulate surface area	Mean corpuscular Hb concentration	-0.0439	0.0336	-1.3071	0.1912	1	0.497003
Posterior cingulate thickness	Platelet crit	-0.0393	0.0301	-1.3065	0.1914	1	0.497143
Pars opercularis surface area	HbA1c	-0.0472	0.0362	-1.3052	0.1918	1	0.497422
Middle temporal surface area	Urate	-0.0534	0.0409	-1.3057	0.1917	1	0.497422
Lateral orbitofrontal thickness	Immature reticulocyte volume	-0.052	0.0399	-1.3047	0.192	1	0.497561
Pars orbitalis surface area	APOB	-0.1904	0.1465	-1.2995	0.1938	1	0.497692
Inferior temporal surface area	Creatinine	-0.0425	0.0327	-1.299	0.1939	1	0.497692
Caudal anterior cingulate surface area	High light scatter reticulocyte count	-0.0449	0.0345	-1.3017	0.193	1	0.497692
Banks of the superior temporal sulcus thickness	IGF1	0.0531	0.0407	1.3036	0.1924	1	0.497692
Caudal middle frontal thickness	IGF1	0.0455	0.035	1.2995	0.1938	1	0.497692
Lingual thickness	Lymphocyte count	-0.0448	0.0345	-1.2987	0.194	1	0.497692
Pars opercularis surface area	Lymphocyte count	-0.0458	0.0353	-1.2984	0.1941	1	0.497692
Caudal anterior cingulate thickness	Phosphate	-0.0614	0.0471	-1.3025	0.1927	1	0.497692
Fusiform thickness	Platelet count	-0.0447	0.0343	-1.3031	0.1925	1	0.497692
Parahippocampal thickness	Platelet count	-0.0433	0.0333	-1.3003	0.1935	1	0.497692
Inferior temporal surface area	RBC count	-0.0528	0.0407	-1.2988	0.194	1	0.497692
Lateral occipital surface area	Reticulocyte count	-0.0412	0.0317	-1.2998	0.1937	1	0.497692
Pars opercularis surface area	Reticulocyte count	-0.0433	0.0332	-1.3035	0.1924	1	0.497692
Transverse temporal thickness	Urate	-0.0396	0.0305	-1.3002	0.1935	1	0.497692
Rostral anterior cingulate thickness	RBC distribution width	0.0669	0.0515	1.298	0.1943	1	0.497711
Temporal pole thickness	Testosterone	0.0766	0.059	1.2976	0.1944	1	0.497711
Posterior cingulate thickness	Cholesterol	0.0642	0.0495	1.297	0.1946	1	0.497848
Fusiform surface area	APOB	-0.162	0.1251	-1.2945	0.1955	1	0.498276
Precentral surface area	APOB	-0.1421	0.1097	-1.2944	0.1955	1	0.498276
Inferior temporal thickness	Cholesterol	0.0656	0.0507	1.2944	0.1955	1	0.498276
Pars opercularis surface area	Monocyte percent	0.0456	0.0352	1.2952	0.1952	1	0.498276
Middle temporal surface area	RBC count	-0.0457	0.0353	-1.2945	0.1955	1	0.498276
Entorhinal thickness	IGF1	0.0533	0.0412	1.2931	0.196	1	0.499176
Pars opercularis thickness	Mean sphered cell volume	-0.05	0.0387	-1.2922	0.1963	1	0.499566
Cuneus thickness	Alanine aminotransferase	-0.0473	0.0367	-1.2902	0.197	1	0.499866
Supramarginal thickness	Cholesterol	0.0576	0.0447	1.2898	0.1971	1	0.499866
Supramarginal surface area	Eosinophil percentage	0.0414	0.0321	1.2898	0.1971	1	0.499866
Banks of the superior temporal sulcus thickness	High light scatter reticulocyte percent	-0.0546	0.0424	-1.2896	0.1972	1	0.499866
Medial orbitofrontal surface area	Mean corpuscular Hb	-0.0507	0.0394	-1.2891	0.1973	1	0.499866
Pericalcarine thickness	Neutrophil percent	0.0583	0.0452	1.2897	0.1971	1	0.499866
Fusiform surface area	Alanine aminotransferase	-0.0446	0.0347	-1.2874	0.1979	1	0.50052
Inferior temporal thickness	Mean reticulocyte volume	-0.0521	0.0405	-1.2873	0.198	1	0.50052
Paracentral surface area	Reticulocyte count	-0.0548	0.0426	-1.2879	0.1978	1	0.50052
Precuneus surface area	RBC count	-0.046	0.0358	-1.2868	0.1982	1	0.500654
Postcentral surface area	APOB	-0.1344	0.1047	-1.2834	0.1994	1	0.501821
Superior parietal surface area	APOB	-0.1402	0.1092	-1.2832	0.1994	1	0.501821
Supramarginal thickness	Albumin	0.0434	0.0338	1.2835	0.1993	1	0.501821
Superior parietal surface area	Creatinine	-0.0381	0.0297	-1.2835	0.1993	1	0.501821
Precuneus surface area	Mean corpuscular Hb concentration	-0.0387	0.0301	-1.2843	0.199	1	0.501821
Precuneus thickness	Albumin	0.0443	0.0346	1.2812	0.2001	1	0.50321
Postcentral thickness	High light scatter reticulocyte count	0.0441	0.0345	1.2798	0.2006	1	0.503351
Superior temporal thickness	Neutrophil count	-0.0512	0.04	-1.2799	0.2006	1	0.503351
Lateral occipital surface area	Urea	-0.0471	0.0368	-1.2802	0.2005	1	0.503351
Temporal pole thickness	High light scatter reticulocyte percent	-0.0653	0.051	-1.2793	0.2008	1	0.503481
Superior parietal surface area	Glucose	-0.0536	0.042	-1.2773	0.2015	1	0.5045
Superior frontal thickness	High light scatter reticulocyte count	-0.0524	0.0411	-1.2766	0.2017	1	0.5045
Inferior temporal thickness	LDL direct	0.0855	0.067	1.277	0.2016	1	0.5045
Pars triangularis thickness	Mean reticulocyte volume	-0.0559	0.0438	-1.2764	0.2018	1	0.5045
Temporal pole thickness	IGF1	0.0611	0.0479	1.2742	0.2026	1	0.505385
Cuneus surface area	Immature reticulocyte volume	-0.051	0.04	-1.2744	0.2025	1	0.505385
Parahippocampal surface area	Mean corpuscular Hb	-0.0559	0.0439	-1.2747	0.2024	1	0.505385
Superior temporal surface area	APOB	-0.1692	0.133	-1.2719	0.2034	1	0.506266
Precentral thickness	Calcium	-0.0464	0.0365	-1.272	0.2034	1	0.506266
Banks of the superior temporal sulcus thickness	RBC count	0.0537	0.0422	1.2726	0.2032	1	0.506266
Fusiform thickness	IGF1	0.0458	0.0361	1.2704	0.2039	1	0.507018
Middle temporal thickness	Platelet crit	-0.0418	0.0329	-1.2702	0.204	1	0.507018
Temporal pole thickness	Urea	0.0737	0.0581	1.2675	0.205	1	0.509131
Lateral occipital surface area	Mean corpuscular Hb	-0.0432	0.0341	-1.2667	0.2053	1	0.509132
Medial orbitofrontal surface area	Mean reticulocyte volume	-0.0469	0.037	-1.2669	0.2052	1	0.509132
Pars orbitalis thickness	APOB	0.1542	0.1219	1.2647	0.206	1	0.510124
Caudal anterior cingulate thickness	Platelet distribution width	0.0411	0.0325	1.2648	0.2059	1	0.510124
Entorhinal thickness	Basophil count	-0.0895	0.0709	-1.2625	0.2068	1	0.510493
Rostral anterior cingulate thickness	RBC count	0.057	0.0451	1.2621	0.2069	1	0.510493
Caudal anterior cingulate surface area	Reticulocyte count	-0.0416	0.0329	-1.2627	0.2067	1	0.510493
Fusiform surface area	Reticulocyte percentage	-0.0403	0.0319	-1.2636	0.2064	1	0.510493
Superior frontal surface area	SHBG	0.037	0.0293	1.2621	0.2069	1	0.510493
Cuneus thickness	Haematocrit percentage	0.0519	0.0412	1.2604	0.2075	1	0.510615
Inferior parietal thickness	LDL direct	0.0733	0.0582	1.2599	0.2077	1	0.510615
Entorhinal thickness	Phosphate	-0.0536	0.0425	-1.2606	0.2074	1	0.510615
Inferior parietal surface area	Reticulocyte percentage	-0.0389	0.0309	-1.2601	0.2076	1	0.510615
Caudal middle frontal thickness	SHBG	0.0422	0.0334	1.2615	0.2071	1	0.510615
Superior frontal thickness	Aspartate aminotransferase	0.0599	0.0476	1.2578	0.2085	1	0.512211
Inferior temporal surface area	Basophil count	-0.0659	0.0525	-1.257	0.2088	1	0.512578
Lateral orbitofrontal surface area	APOB	-0.1534	0.1224	-1.2538	0.2099	1	0.513055
Pericalcarine surface area	Basophil count	-0.0631	0.0503	-1.254	0.2098	1	0.513055
Transverse temporal thickness	Basophil count	-0.0743	0.0591	-1.2558	0.2092	1	0.513055
Lateral orbitofrontal surface area	High light scatter reticulocyte count	-0.0372	0.0297	-1.2549	0.2095	1	0.513055
Posterior cingulate surface area	High light scatter reticulocyte count	-0.0477	0.038	-1.2552	0.2094	1	0.513055
Entorhinal thickness	Immature reticulocyte volume	-0.0571	0.0455	-1.2547	0.2096	1	0.513055
Parahippocampal thickness	Platelet crit	-0.0416	0.0332	-1.253	0.2102	1	0.51342
Caudal anterior cingulate surface area	APOB	-0.1539	0.1229	-1.2523	0.2104	1	0.513539
Paracentral thickness	Urate	-0.0342	0.0273	-1.2516	0.2107	1	0.513902
Fusiform thickness	Cholesterol	0.0581	0.0465	1.2504	0.2111	1	0.514509
Pars opercularis thickness	Aspartate aminotransferase	0.0566	0.0453	1.249	0.2117	1	0.515602
Caudal anterior cingulate surface area	LDL direct	-0.0792	0.0634	-1.2478	0.2121	1	0.516206
Superior frontal thickness	IGF1	0.0449	0.036	1.2465	0.2126	1	0.517053
Insula thickness	Urate	-0.0462	0.0371	-1.2444	0.2134	1	0.518628
Inferior temporal surface area	Lymphocyte percent	0.0388	0.0312	1.2438	0.2136	1	0.518743
Precuneus surface area	Urea	-0.0406	0.0327	-1.2432	0.2138	1	0.518858
Precuneus thickness	Eosinophil percentage	-0.0427	0.0343	-1.2425	0.214	1	0.518973
Pars opercularis surface area	Basophil percent	-0.0627	0.0505	-1.2397	0.2151	1	0.521253
Pericalcarine surface area	Cholesterol	-0.0538	0.0434	-1.2389	0.2154	1	0.521253
Lingual surface area	Triglycerides	-0.0362	0.0292	-1.2387	0.2154	1	0.521253
Middle temporal thickness	IGF1	0.0441	0.0356	1.2384	0.2156	1	0.521333
Transverse temporal thickness	Mean platelet volume	0.0358	0.029	1.2367	0.2162	1	0.521333
Superior parietal surface area	Mean sphered cell volume	-0.0402	0.0325	-1.2372	0.216	1	0.521333
Banks of the superior temporal sulcus thickness	Monocyte count	-0.0499	0.0403	-1.2375	0.2159	1	0.521333
Frontal pole thickness	RBC count	0.0608	0.0492	1.2368	0.2162	1	0.521333
Banks of the superior temporal sulcus thickness	RBC distribution width	0.069	0.0558	1.2358	0.2165	1	0.521687
Middle temporal surface area	LDL direct	-0.0906	0.0735	-1.2332	0.2175	1	0.523725
Temporal pole thickness	Mean platelet volume	0.0611	0.0496	1.2301	0.2187	1	0.526242
Paracentral thickness	Vitamin D	-0.0564	0.0459	-1.2287	0.2192	1	0.527072
Lateral occipital surface area	Lymphocyte count	-0.0401	0.0327	-1.2274	0.2197	1	0.527901
Inferior parietal surface area	Mean corpuscular Hb	0.0462	0.0377	1.2261	0.2202	1	0.528729
Supramarginal surface area	Mean reticulocyte volume	-0.0496	0.0405	-1.2243	0.2208	1	0.529661
Caudal anterior cingulate surface area	Triglycerides	-0.0515	0.0421	-1.2241	0.2209	1	0.529661
Superior temporal surface area	Phosphate	0.0643	0.0526	1.2237	0.2211	1	0.529767
Insula surface area	Reticulocyte count	-0.0394	0.0322	-1.2222	0.2216	1	0.530592
Pars orbitalis thickness	CRP	-0.0445	0.0364	-1.2214	0.2219	1	0.530936
Pars orbitalis thickness	Glucose	-0.0632	0.0519	-1.2187	0.2229	1	0.531563
Caudal middle frontal thickness	Mean corpuscular Hb	-0.0622	0.051	-1.2193	0.2227	1	0.531563
Pars opercularis thickness	Phosphate	-0.0619	0.0508	-1.2184	0.2231	1	0.531563
Transverse temporal surface area	Phosphate	0.0598	0.049	1.2203	0.2224	1	0.531563
Lateral orbitofrontal thickness	Platelet distribution width	0.0424	0.0348	1.2193	0.2227	1	0.531563
Frontal pole surface area	Triglycerides	-0.0476	0.039	-1.2187	0.223	1	0.531563
Cuneus thickness	Immature reticulocyte volume	-0.0511	0.0419	-1.2178	0.2233	1	0.531667
Paracentral surface area	Basophil percent	0.058	0.0477	1.2151	0.2243	1	0.531813
Parahippocampal thickness	High light scatter reticulocyte count	0.0429	0.0353	1.2151	0.2243	1	0.531813
Cuneus thickness	LDL direct	0.0748	0.0615	1.2169	0.2236	1	0.531813
Pars orbitalis surface area	LDL direct	-0.0834	0.0686	-1.2157	0.2241	1	0.531813
Medial orbitofrontal surface area	Mean corpuscular volume	-0.0409	0.0336	-1.2166	0.2237	1	0.531813
Rostral middle frontal thickness	Platelet count	-0.0443	0.0364	-1.216	0.224	1	0.531813
Paracentral thickness	Calcium	-0.0454	0.0373	-1.2146	0.2245	1	0.531916
Temporal pole surface area	Neutrophil percent	-0.0457	0.0376	-1.214	0.2248	1	0.532256
Lateral orbitofrontal surface area	LDL direct	-0.0737	0.0609	-1.2094	0.2265	1	0.535535
Lateral occipital thickness	Mean corpuscular volume	-0.0406	0.0335	-1.2095	0.2265	1	0.535535
Medial orbitofrontal thickness	Platelet crit	-0.0461	0.0382	-1.2081	0.227	1	0.536345
Insula thickness	APOB	0.1737	0.1438	1.2077	0.2272	1	0.536444
Lateral orbitofrontal thickness	High light scatter reticulocyte count	-0.0455	0.0377	-1.2064	0.2277	1	0.536879
Inferior parietal surface area	Lymphocyte percent	0.0344	0.0285	1.2066	0.2276	1	0.536879
Entorhinal surface area	APOB	-0.132	0.1097	-1.2031	0.2289	1	0.537805
Paracentral thickness	Glucose	-0.0468	0.0389	-1.2029	0.229	1	0.537805
Lingual surface area	Immature reticulocyte volume	-0.0424	0.0352	-1.2029	0.229	1	0.537805
Lingual thickness	LDL direct	0.0708	0.0588	1.2031	0.2289	1	0.537805
Paracentral surface area	Mean platelet volume	-0.0413	0.0343	-1.2025	0.2292	1	0.537805
Superior temporal thickness	Mean platelet volume	0.0363	0.0302	1.2027	0.2291	1	0.537805
Precuneus surface area	Reticulocyte count	-0.0363	0.0301	-1.2033	0.2289	1	0.537805
Temporal pole surface area	Reticulocyte count	-0.0534	0.0445	-1.202	0.2294	1	0.537903
Pars opercularis thickness	Calcium	-0.0488	0.0406	-1.2014	0.2296	1	0.538001
Paracentral thickness	High light scatter reticulocyte count	-0.0458	0.0381	-1.2001	0.2301	1	0.538802
Rostral anterior cingulate thickness	APOB	0.151	0.126	1.198	0.2309	1	0.538819
Caudal anterior cingulate thickness	Eosinophil percentage	-0.0483	0.0403	-1.1986	0.2307	1	0.538819
Caudal anterior cingulate thickness	Glucose	-0.0503	0.042	-1.198	0.2309	1	0.538819
Insula thickness	Mean corpuscular volume	-0.0417	0.0348	-1.1985	0.2307	1	0.538819
Superior frontal surface area	Urea	-0.0448	0.0374	-1.1981	0.2309	1	0.538819
Entorhinal thickness	RBC distribution width	-0.0454	0.0379	-1.1974	0.2312	1	0.53915
Medial orbitofrontal thickness	Monocyte count	0.0448	0.0374	1.196	0.2317	1	0.539945
Banks of the superior temporal sulcus thickness	Albumin	0.05	0.0418	1.1953	0.232	1	0.540137
Supramarginal surface area	RBC count	-0.0457	0.0383	-1.1949	0.2321	1	0.540137
Lingual thickness	HbA1c	-0.0424	0.0355	-1.1943	0.2323	1	0.540233
Medial orbitofrontal surface area	APOB	-0.1147	0.0961	-1.1939	0.2325	1	0.540328
Superior temporal surface area	RBC distribution width	-0.0581	0.0488	-1.1914	0.2335	1	0.542281
Posterior cingulate thickness	Mean corpuscular volume	-0.0407	0.0342	-1.19	0.234	1	0.542933
Frontal pole thickness	Platelet crit	-0.0518	0.0435	-1.19	0.2341	1	0.542933
Banks of the superior temporal sulcus surface area	SHBG	0.0387	0.0326	1.1889	0.2345	1	0.54349
Medial orbitofrontal thickness	Immature reticulocyte volume	-0.0516	0.0434	-1.1871	0.2352	1	0.544
Temporal pole surface area	Lymphocyte percent	0.0421	0.0355	1.1874	0.2351	1	0.544
Transverse temporal surface area	Protein (total)	-0.0556	0.0468	-1.1876	0.235	1	0.544
Rostral middle frontal thickness	Mean corpuscular volume	-0.0418	0.0352	-1.1863	0.2355	1	0.544324
Caudal anterior cingulate surface area	Eosinophil percentage	0.0435	0.0367	1.1851	0.236	1	0.5446
Isthmus cingulate thickness	Neutrophil count	0.0407	0.0344	1.1848	0.2361	1	0.5446
Temporal pole thickness	Reticulocyte percentage	-0.0587	0.0495	-1.1854	0.2359	1	0.5446
Entorhinal thickness	Urea	0.0495	0.0418	1.1823	0.2371	1	0.546536
Lateral orbitofrontal thickness	Mean corpuscular Hb	-0.0539	0.0456	-1.1818	0.2373	1	0.546626
Rostral anterior cingulate surface area	Mean reticulocyte volume	-0.0426	0.036	-1.1808	0.2377	1	0.547177
Isthmus cingulate surface area	Glucose	-0.0462	0.0392	-1.1796	0.2381	1	0.547727
Lingual surface area	Alanine aminotransferase	-0.0357	0.0304	-1.176	0.2396	1	0.54821
Banks of the superior temporal sulcus surface area	Basophil count	-0.0632	0.0538	-1.1759	0.2396	1	0.54821
Superior frontal thickness	Gamma glutamyltransferase	-0.042	0.0357	-1.1777	0.2389	1	0.54821
Inferior temporal thickness	Glucose	-0.0499	0.0424	-1.1766	0.2393	1	0.54821
Superior parietal surface area	HbA1c	-0.0403	0.0342	-1.177	0.2392	1	0.54821
Caudal anterior cingulate surface area	Monocyte percent	-0.035	0.0298	-1.1772	0.2391	1	0.54821
Insula thickness	RBC distribution width	0.061	0.0517	1.1787	0.2385	1	0.54821
Inferior parietal surface area	SHBG	0.0331	0.0282	1.1767	0.2393	1	0.54821
Banks of the superior temporal sulcus thickness	APOB	0.1766	0.1504	1.1745	0.2402	1	0.548284
Insula thickness	Basophil count	-0.0705	0.06	-1.1742	0.2403	1	0.548284
Supramarginal thickness	Eosinophil percentage	-0.0516	0.0439	-1.1742	0.2403	1	0.548284
Lateral occipital thickness	Mean corpuscular Hb concentration	-0.0379	0.0323	-1.1749	0.24	1	0.548284
Frontal pole thickness	Platelet distribution width	0.0467	0.0398	1.1736	0.2406	1	0.548284
Superior frontal thickness	Protein (total)	-0.05	0.0426	-1.1734	0.2406	1	0.548284
Lingual surface area	LDL direct	-0.0676	0.0577	-1.1713	0.2415	1	0.549178
Pericalcarine thickness	Lymphocyte percent	-0.0521	0.0445	-1.1705	0.2418	1	0.549178
Precuneus thickness	Mean corpuscular volume	-0.0355	0.0303	-1.1717	0.2413	1	0.549178
Posterior cingulate surface area	Neutrophil percent	-0.0423	0.0361	-1.1705	0.2418	1	0.549178
Paracentral thickness	Reticulocyte percentage	-0.0461	0.0394	-1.1705	0.2418	1	0.549178
Pars triangularis thickness	Calcium	-0.0467	0.04	-1.1683	0.2427	1	0.550854
Temporal pole surface area	Urea	-0.0468	0.0401	-1.1677	0.2429	1	0.550941
Superior frontal thickness	SHBG	0.0401	0.0344	1.1653	0.2439	1	0.55284
Rostral middle frontal surface area	LDL direct	-0.0783	0.0672	-1.1642	0.2444	1	0.553604
Frontal pole surface area	IGF1	-0.0477	0.041	-1.1632	0.2447	1	0.553915
Temporal pole surface area	Platelet count	0.0359	0.0309	1.1625	0.245	1	0.554225
Pericalcarine surface area	LDL direct	-0.0655	0.0564	-1.1609	0.2457	1	0.555439
Superior parietal thickness	Vitamin D	-0.0556	0.0479	-1.1604	0.2459	1	0.555522
Temporal pole surface area	Mean corpuscular Hb concentration	-0.0371	0.032	-1.1591	0.2464	1	0.556282
Transverse temporal surface area	HbA1c	-0.0424	0.0366	-1.157	0.2473	1	0.557943
Lingual thickness	Mean corpuscular Hb	0.0475	0.0411	1.1564	0.2475	1	0.558024
Caudal middle frontal thickness	Immature reticulocyte volume	-0.0479	0.0415	-1.1557	0.2478	1	0.55833
Superior parietal thickness	Aspartate aminotransferase	0.0477	0.0414	1.1534	0.2487	1	0.559987
Lingual thickness	RBC count	0.0408	0.0354	1.1522	0.2493	1	0.560966
Temporal pole thickness	Monocyte count	-0.0637	0.0554	-1.1514	0.2496	1	0.56127
Cuneus thickness	Cholesterol	0.0573	0.0498	1.1507	0.2498	1	0.561348
Superior temporal surface area	Mean sphered cell volume	-0.0415	0.0361	-1.1494	0.2504	1	0.562325
Precuneus thickness	Calcium	-0.0353	0.0307	-1.1484	0.2508	1	0.562851
Parahippocampal surface area	HbA1c	-0.0393	0.0342	-1.1469	0.2514	1	0.563454
Frontal pole surface area	Mean corpuscular volume	-0.0471	0.041	-1.1469	0.2514	1	0.563454
Posterior cingulate surface area	LDL direct	-0.0729	0.0636	-1.1458	0.2519	1	0.563831
Caudal anterior cingulate surface area	Mean corpuscular Hb	0.048	0.0419	1.1459	0.2518	1	0.563831
Isthmus cingulate thickness	Albumin	-0.0363	0.0317	-1.1442	0.2525	1	0.564431
Paracentral surface area	Phosphate	0.0573	0.05	1.1443	0.2525	1	0.564431
Lateral orbitofrontal surface area	Creatinine	-0.0358	0.0313	-1.1434	0.2529	1	0.564954
Pars opercularis thickness	Urate	-0.0351	0.0308	-1.1426	0.2532	1	0.565253
Supramarginal thickness	APOB	0.1413	0.1237	1.1419	0.2535	1	0.565256
Pars opercularis surface area	LDL direct	-0.0733	0.0642	-1.1416	0.2536	1	0.565256
Supramarginal thickness	Monocyte percent	0.0369	0.0323	1.1414	0.2537	1	0.565256
Lateral orbitofrontal surface area	High light scatter reticulocyte percent	-0.0336	0.0295	-1.1403	0.2542	1	0.565408
Inferior parietal surface area	IGF1	0.0343	0.0301	1.1392	0.2546	1	0.565408
Pars triangularis surface area	LDL direct	-0.0652	0.0572	-1.1393	0.2546	1	0.565408
Isthmus cingulate thickness	SHBG	0.0359	0.0315	1.1399	0.2543	1	0.565408
Pericalcarine thickness	SHBG	-0.0438	0.0385	-1.1393	0.2546	1	0.565408
Cuneus surface area	Mean reticulocyte volume	-0.0358	0.0315	-1.1386	0.2549	1	0.565705
Pars triangularis surface area	APOB	-0.1112	0.098	-1.1346	0.2565	1	0.566667
Temporal pole thickness	Eosinophil count	-0.0723	0.0638	-1.1336	0.257	1	0.566667
Medial orbitofrontal thickness	Gamma glutamyltransferase	-0.0402	0.0354	-1.134	0.2568	1	0.566667
Precentral surface area	HbA1c	-0.0408	0.0359	-1.1353	0.2563	1	0.566667
Middle temporal thickness	High light scatter reticulocyte percent	-0.0444	0.0392	-1.1339	0.2568	1	0.566667
Temporal pole surface area	IGF1	0.042	0.037	1.1347	0.2565	1	0.566667
Caudal middle frontal thickness	Lymphocyte percent	0.0477	0.042	1.1353	0.2562	1	0.566667
Precentral surface area	Mean corpuscular volume	-0.0367	0.0323	-1.136	0.2559	1	0.566667
Postcentral thickness	Reticulocyte count	0.0388	0.0342	1.1338	0.2569	1	0.566667
Caudal anterior cingulate thickness	Triglycerides	0.0364	0.0321	1.1363	0.2558	1	0.566667
Inferior temporal thickness	WBC count	0.0404	0.0357	1.132	0.2576	1	0.567622
Inferior temporal surface area	LDL direct	-0.0822	0.0727	-1.1315	0.2578	1	0.567694
Lingual surface area	Lymphocyte count	-0.0376	0.0332	-1.1312	0.258	1	0.567767
Isthmus cingulate surface area	Mean corpuscular volume	-0.0394	0.0349	-1.1307	0.2582	1	0.56784
Rostral middle frontal surface area	Phosphate	0.047	0.0416	1.1298	0.2586	1	0.567984
Middle temporal thickness	Platelet count	-0.0353	0.0312	-1.1296	0.2586	1	0.567984
Pars triangularis thickness	IGF1	0.0439	0.0389	1.1285	0.2591	1	0.568715
Isthmus cingulate surface area	CRP	-0.0387	0.0343	-1.1276	0.2595	1	0.569226
Precuneus thickness	SHBG	0.036	0.032	1.1261	0.2601	1	0.570174
Parahippocampal thickness	Reticulocyte percentage	0.0403	0.0358	1.1257	0.2603	1	0.570245
Medial orbitofrontal thickness	High light scatter reticulocyte count	-0.0444	0.0395	-1.1238	0.2611	1	0.571629
Paracentral surface area	High light scatter reticulocyte percent	-0.0454	0.0405	-1.1197	0.2628	1	0.572402
Supramarginal surface area	LDL direct	-0.0747	0.0667	-1.1203	0.2626	1	0.572402
Posterior cingulate surface area	Mean corpuscular Hb concentration	0.0366	0.0326	1.1209	0.2623	1	0.572402
Middle temporal surface area	Neutrophil percent	-0.0342	0.0305	-1.1214	0.2621	1	0.572402
Banks of the superior temporal sulcus thickness	Platelet distribution width	0.0674	0.0601	1.1206	0.2625	1	0.572402
Posterior cingulate surface area	Reticulocyte count	-0.041	0.0365	-1.1222	0.2618	1	0.572402
Lingual surface area	Urea	-0.042	0.0375	-1.1198	0.2628	1	0.572402
Postcentral surface area	Vitamin D	0.0322	0.0287	1.1222	0.2618	1	0.572402
Superior frontal thickness	Basophil count	-0.067	0.0599	-1.1184	0.2634	1	0.573342
Middle temporal thickness	Aspartate aminotransferase	0.0537	0.048	1.1175	0.2638	1	0.573845
Superior temporal surface area	Platelet crit	-0.0345	0.0309	-1.1167	0.2641	1	0.57413
Pars triangularis surface area	Mean corpuscular volume	-0.0333	0.0299	-1.1152	0.2647	1	0.575067
Superior frontal surface area	Mean platelet volume	-0.0306	0.0275	-1.1144	0.2651	1	0.575568
Insula thickness	Glucose	-0.0549	0.0493	-1.1118	0.2662	1	0.577219
Isthmus cingulate thickness	Mean platelet volume	0.029	0.0261	1.112	0.2661	1	0.577219
Postcentral thickness	Lymphocyte percent	0.0434	0.0391	1.1114	0.2664	1	0.577285
Middle temporal thickness	Cholesterol	0.0528	0.0475	1.1103	0.2668	1	0.577783
Insula surface area	Cholesterol	-0.0414	0.0373	-1.1096	0.2672	1	0.57813
Middle temporal thickness	Gamma glutamyltransferase	-0.037	0.0334	-1.1093	0.2673	1	0.57813
Supramarginal surface area	Mean corpuscular Hb concentration	-0.0365	0.033	-1.1085	0.2676	1	0.578259
Lateral occipital thickness	Triglycerides	0.0362	0.0327	1.1084	0.2677	1	0.578259
Caudal anterior cingulate thickness	Mean sphered cell volume	-0.0414	0.0374	-1.1079	0.2679	1	0.578324
Precentral surface area	Mean corpuscular Hb concentration	-0.0331	0.0299	-1.1071	0.2683	1	0.57882
Superior frontal surface area	Basophil count	-0.0608	0.055	-1.1055	0.2689	1	0.57914
Precuneus surface area	Cholesterol	-0.0471	0.0426	-1.1056	0.2689	1	0.57914
Caudal anterior cingulate thickness	Eosinophil count	-0.0453	0.041	-1.1051	0.2691	1	0.57914
Fusiform thickness	LDL direct	0.0642	0.0581	1.1046	0.2693	1	0.57914
Transverse temporal surface area	RBC distribution width	-0.0522	0.0472	-1.1049	0.2692	1	0.57914
Lingual thickness	Monocyte count	-0.0348	0.0315	-1.1037	0.2697	1	0.579633
Caudal anterior cingulate thickness	APOB	0.1417	0.1291	1.0975	0.2724	1	0.57985
Lateral orbitofrontal surface area	Aspartate aminotransferase	0.0363	0.0331	1.0968	0.2727	1	0.57985
Isthmus cingulate thickness	CRP	-0.0383	0.0349	-1.0978	0.2723	1	0.57985
Postcentral thickness	Eosinophil count	-0.0397	0.0361	-1.1	0.2713	1	0.57985
Banks of the superior temporal sulcus thickness	Eosinophil percentage	-0.0512	0.0465	-1.0997	0.2715	1	0.57985
Insula surface area	HbA1c	-0.0411	0.0374	-1.0988	0.2719	1	0.57985
Pars opercularis thickness	Immature reticulocyte volume	-0.0466	0.0424	-1.1011	0.2708	1	0.57985
Precuneus thickness	LDL direct	0.0606	0.0552	1.0986	0.2719	1	0.57985
Pericalcarine surface area	Mean corpuscular Hb concentration	-0.0289	0.0263	-1.1011	0.2708	1	0.57985
Isthmus cingulate surface area	Mean corpuscular Hb	-0.0482	0.0438	-1.1007	0.271	1	0.57985
Cuneus thickness	Mean platelet volume	0.0333	0.0303	1.0981	0.2722	1	0.57985
Pericalcarine thickness	Mean reticulocyte volume	-0.042	0.0382	-1.0981	0.2721	1	0.57985
Caudal middle frontal thickness	Platelet count	-0.036	0.0328	-1.0972	0.2726	1	0.57985
Cuneus thickness	Platelet crit	-0.0372	0.0339	-1.0985	0.272	1	0.57985
Frontal pole thickness	Protein (total)	-0.0546	0.0498	-1.0971	0.2726	1	0.57985
Parahippocampal surface area	RBC count	-0.0412	0.0376	-1.0977	0.2723	1	0.57985
Temporal pole surface area	Reticulocyte percentage	-0.0462	0.0419	-1.1027	0.2701	1	0.57985
Postcentral thickness	Immature reticulocyte volume	0.0442	0.0404	1.0954	0.2733	1	0.580762
Banks of the superior temporal sulcus thickness	High light scatter reticulocyte count	-0.0465	0.0424	-1.095	0.2735	1	0.580824
Pericalcarine surface area	Mean platelet volume	-0.0339	0.031	-1.0926	0.2746	1	0.582797
Caudal middle frontal thickness	Neutrophil percent	-0.0474	0.0434	-1.0919	0.2749	1	0.583069
Isthmus cingulate thickness	High light scatter reticulocyte percent	0.035	0.0321	1.0909	0.2753	1	0.583554
Pars opercularis surface area	Mean sphered cell volume	-0.0426	0.0391	-1.0896	0.2759	1	0.584461
Precentral thickness	Reticulocyte percentage	-0.0397	0.0365	-1.0888	0.2762	1	0.584732
Paracentral surface area	APOB	-0.1272	0.1169	-1.0881	0.2766	1	0.585215
Lateral occipital surface area	APOB	-0.109	0.1003	-1.086	0.2775	1	0.586754
Inferior temporal thickness	Urate	-0.0417	0.0384	-1.085	0.2779	1	0.587234
Superior frontal thickness	Vitamin D	-0.0388	0.0357	-1.0846	0.2781	1	0.587292
Transverse temporal surface area	Eosinophil percentage	0.0478	0.0442	1.0833	0.2787	1	0.588194
Lateral orbitofrontal thickness	LDL direct	0.0687	0.0635	1.0829	0.2789	1	0.588251
Lingual surface area	APOB	-0.0959	0.0887	-1.0813	0.2795	1	0.588842
Pars opercularis thickness	High light scatter reticulocyte percent	-0.0392	0.0363	-1.0812	0.2796	1	0.588842
Medial orbitofrontal thickness	Phosphate	-0.049	0.0453	-1.0809	0.2797	1	0.588842
Entorhinal thickness	Lymphocyte count	-0.0474	0.044	-1.0787	0.2807	1	0.590582
Caudal anterior cingulate surface area	Aspartate aminotransferase	-0.0512	0.0475	-1.078	0.2811	1	0.590692
Lingual thickness	Neutrophil count	-0.0393	0.0364	-1.0778	0.2811	1	0.590692
Pars orbitalis surface area	Cholesterol	-0.0508	0.0471	-1.0775	0.2813	1	0.590747
Precentral surface area	Urea	-0.0395	0.0367	-1.0765	0.2817	1	0.591222
Supramarginal thickness	Urea	0.0411	0.0382	1.076	0.2819	1	0.591277
Inferior parietal thickness	HbA1c	-0.0438	0.0407	-1.0751	0.2823	1	0.591751
Inferior parietal thickness	APOB	0.1094	0.1018	1.0746	0.2826	1	0.592015
Caudal anterior cingulate thickness	Lymphocyte percent	-0.0402	0.0375	-1.0711	0.2841	1	0.594268
Fusiform thickness	Mean corpuscular Hb	0.0522	0.0487	1.0715	0.284	1	0.594268
Frontal pole surface area	Protein (total)	-0.0412	0.0385	-1.0709	0.2842	1	0.594268
Medial orbitofrontal thickness	Platelet distribution width	0.0431	0.0403	1.0702	0.2845	1	0.59453
Pars triangularis surface area	Platelet crit	-0.0315	0.0295	-1.0674	0.2858	1	0.59688
Pars orbitalis surface area	Alanine aminotransferase	-0.0363	0.0341	-1.0656	0.2866	1	0.597708
Middle temporal thickness	Basophil count	-0.0722	0.0678	-1.0651	0.2868	1	0.597708
Lingual surface area	IGF1	0.0302	0.0283	1.0659	0.2865	1	0.597708
Rostral anterior cingulate thickness	Mean sphered cell volume	0.0464	0.0436	1.065	0.2869	1	0.597708
Rostral middle frontal thickness	Aspartate aminotransferase	0.0497	0.0469	1.0594	0.2894	1	0.599452
Isthmus cingulate thickness	Gamma glutamyltransferase	-0.0297	0.028	-1.0593	0.2895	1	0.599452
Banks of the superior temporal sulcus surface area	High light scatter reticulocyte percent	-0.037	0.0349	-1.0597	0.2893	1	0.599452
Rostral middle frontal thickness	Immature reticulocyte volume	-0.0425	0.0401	-1.0612	0.2886	1	0.599452
Rostral middle frontal thickness	Lymphocyte percent	0.0459	0.0433	1.0616	0.2884	1	0.599452
Parahippocampal surface area	Mean platelet volume	-0.0354	0.0334	-1.0595	0.2894	1	0.599452
Pars triangularis thickness	Mean sphered cell volume	-0.0469	0.0442	-1.062	0.2882	1	0.599452
Rostral middle frontal thickness	Neutrophil percent	-0.0482	0.0455	-1.0594	0.2894	1	0.599452
Caudal middle frontal surface area	Platelet count	0.0314	0.0296	1.061	0.2887	1	0.599452
Insula surface area	Reticulocyte percentage	-0.0343	0.0323	-1.0625	0.288	1	0.599452
Paracentral thickness	Albumin	0.0411	0.0388	1.0589	0.2897	1	0.599501
Transverse temporal thickness	Mean corpuscular Hb	0.0521	0.0493	1.0577	0.2902	1	0.60017
Pars orbitalis surface area	Glucose	-0.0353	0.0334	-1.0567	0.2907	1	0.600839
Posterior cingulate surface area	Eosinophil percentage	0.0453	0.0429	1.055	0.2914	1	0.601396
Parahippocampal surface area	LDL direct	-0.0706	0.0669	-1.0551	0.2914	1	0.601396
Frontal pole surface area	Mean corpuscular Hb concentration	-0.0402	0.0381	-1.0547	0.2915	1	0.601396
Medial orbitofrontal thickness	Mean corpuscular Hb concentration	-0.0414	0.0393	-1.0533	0.2922	1	0.602109
Isthmus cingulate surface area	Platelet count	0.0328	0.0312	1.0533	0.2922	1	0.602109
Lateral orbitofrontal thickness	Reticulocyte count	-0.0401	0.0381	-1.0528	0.2924	1	0.602156
Posterior cingulate surface area	Basophil count	-0.069	0.0656	-1.0514	0.2931	1	0.603232
Lateral orbitofrontal thickness	HbA1c	-0.0423	0.0404	-1.047	0.2951	1	0.605516
Superior parietal thickness	LDL direct	0.057	0.0544	1.047	0.2951	1	0.605516
Lingual thickness	Reticulocyte count	0.0358	0.0342	1.048	0.2947	1	0.605516
Paracentral surface area	Reticulocyte percentage	-0.0428	0.0409	-1.0472	0.295	1	0.605516
Medial orbitofrontal surface area	SHBG	0.0364	0.0347	1.0477	0.2948	1	0.605516
Lateral occipital thickness	IGF1	0.0392	0.0376	1.0435	0.2967	1	0.608432
Isthmus cingulate thickness	Protein (total)	-0.0366	0.0352	-1.0412	0.2978	1	0.609585
Pars orbitalis thickness	SHBG	0.0386	0.0371	1.0412	0.2978	1	0.609585
Insula thickness	Testosterone	0.044	0.0423	1.0413	0.2977	1	0.609585
Caudal middle frontal thickness	APOB	0.1156	0.1114	1.0383	0.2991	1	0.610988
Pericalcarine surface area	Alanine aminotransferase	-0.0323	0.0312	-1.0347	0.3008	1	0.610988
Banks of the superior temporal sulcus thickness	Aspartate aminotransferase	0.0648	0.0627	1.0337	0.3013	1	0.610988
Caudal anterior cingulate thickness	Creatinine	0.0381	0.0369	1.0328	0.3017	1	0.610988
Frontal pole surface area	Creatinine	-0.0422	0.0408	-1.0335	0.3014	1	0.610988
Frontal pole surface area	Eosinophil percentage	0.0399	0.0386	1.0327	0.3017	1	0.610988
Cuneus surface area	Haematocrit percentage	-0.0397	0.0385	-1.0324	0.3019	1	0.610988
Pars orbitalis thickness	Immature reticulocyte volume	-0.0461	0.0446	-1.0339	0.3012	1	0.610988
Fusiform surface area	LDL direct	-0.0642	0.0619	-1.0375	0.2995	1	0.610988
Posterior cingulate surface area	Lymphocyte percent	0.0337	0.0325	1.0355	0.3004	1	0.610988
Pars opercularis surface area	Mean corpuscular Hb concentration	-0.0378	0.0366	-1.034	0.3012	1	0.610988
Pars opercularis surface area	Mean corpuscular Hb	-0.0463	0.0448	-1.0333	0.3015	1	0.610988
Pars opercularis thickness	Mean reticulocyte volume	-0.0392	0.038	-1.0326	0.3018	1	0.610988
Cuneus thickness	Mean sphered cell volume	-0.0383	0.0369	-1.0393	0.2987	1	0.610988
Rostral middle frontal thickness	Neutrophil count	-0.0437	0.0421	-1.0386	0.299	1	0.610988
Postcentral thickness	Neutrophil percent	-0.0412	0.0398	-1.0357	0.3004	1	0.610988
Middle temporal surface area	Platelet distribution width	0.0318	0.0307	1.0368	0.2998	1	0.610988
Pericalcarine thickness	RBC count	0.0487	0.0471	1.0341	0.3011	1	0.610988
Superior parietal thickness	Reticulocyte count	0.0349	0.0338	1.0324	0.3019	1	0.610988
Banks of the superior temporal sulcus surface area	Glucose	-0.0446	0.0433	-1.0312	0.3024	1	0.611556
Precentral surface area	LDL direct	-0.0593	0.0575	-1.031	0.3026	1	0.611556
Lateral occipital thickness	Phosphate	-0.0405	0.0393	-1.0302	0.3029	1	0.611556
Superior temporal surface area	RBC count	-0.039	0.0379	-1.0303	0.3029	1	0.611556
Temporal pole thickness	Immature reticulocyte volume	-0.0632	0.0614	-1.0299	0.3031	1	0.611596
Insula thickness	Triglycerides	-0.0423	0.0411	-1.0294	0.3033	1	0.611637
Superior temporal thickness	HbA1c	-0.0415	0.0406	-1.0244	0.3056	1	0.612961
Fusiform thickness	High light scatter reticulocyte percent	-0.0463	0.0451	-1.0276	0.3042	1	0.612961
Pericalcarine surface area	Immature reticulocyte volume	-0.0348	0.034	-1.025	0.3054	1	0.612961
Superior frontal thickness	LDL direct	0.0599	0.0585	1.024	0.3058	1	0.612961
Superior frontal surface area	Lymphocyte percent	0.0315	0.0308	1.0243	0.3057	1	0.612961
Lingual thickness	Mean corpuscular Hb concentration	0.0331	0.0322	1.0264	0.3047	1	0.612961
Superior frontal thickness	Mean corpuscular volume	-0.0376	0.0367	-1.0247	0.3055	1	0.612961
Parahippocampal thickness	Neutrophil count	0.0357	0.0349	1.0235	0.3061	1	0.612961
Pars orbitalis surface area	Neutrophil percent	-0.0347	0.0339	-1.0232	0.3062	1	0.612961
Postcentral surface area	Platelet distribution width	-0.0405	0.0396	-1.0241	0.3058	1	0.612961
Caudal anterior cingulate thickness	Reticulocyte count	0.0369	0.0361	1.0242	0.3057	1	0.612961
Supramarginal surface area	Vitamin D	0.0306	0.0298	1.0263	0.3048	1	0.612961
Entorhinal thickness	WBC count	-0.0421	0.0411	-1.023	0.3063	1	0.612961
Precuneus surface area	High light scatter reticulocyte count	-0.0329	0.0322	-1.0219	0.3068	1	0.6136
Frontal pole thickness	Lymphocyte count	-0.0462	0.0453	-1.0211	0.3072	1	0.614039
Lateral occipital thickness	APOB	0.0871	0.0854	1.02	0.3077	1	0.614677
Lateral orbitofrontal surface area	Basophil percent	-0.0363	0.0356	-1.019	0.3082	1	0.615314
Rostral anterior cingulate thickness	Reticulocyte percentage	-0.0408	0.0401	-1.0181	0.3086	1	0.615751
Isthmus cingulate thickness	Eosinophil count	-0.0339	0.0334	-1.0176	0.3089	1	0.615826
Supramarginal thickness	WBC count	-0.0371	0.0365	-1.0173	0.309	1	0.615826
Caudal middle frontal thickness	Cholesterol	0.0478	0.047	1.0163	0.3095	1	0.616138
Lateral orbitofrontal thickness	Mean platelet volume	0.0333	0.0327	1.0161	0.3096	1	0.616138
Precentral thickness	Mean reticulocyte volume	-0.0362	0.0356	-1.016	0.3097	1	0.616138
Parahippocampal surface area	Basophil percent	-0.0439	0.0434	-1.0133	0.3109	1	0.617337
Paracentral thickness	Cholesterol	0.046	0.0454	1.0126	0.3112	1	0.617337
Caudal middle frontal surface area	High light scatter reticulocyte count	-0.0314	0.0311	-1.0106	0.3122	1	0.617337
Caudal anterior cingulate surface area	High light scatter reticulocyte percent	-0.0352	0.0348	-1.0112	0.3119	1	0.617337
Paracentral surface area	IGF1	0.0399	0.0395	1.012	0.3116	1	0.617337
Temporal pole thickness	Lymphocyte count	-0.0589	0.0582	-1.0125	0.3113	1	0.617337
Middle temporal surface area	Mean platelet volume	-0.0291	0.0287	-1.0114	0.3118	1	0.617337
Postcentral surface area	Mean reticulocyte volume	-0.0383	0.0378	-1.0135	0.3108	1	0.617337
Pars triangularis surface area	Neutrophil percent	-0.0383	0.0377	-1.0141	0.3105	1	0.617337
Medial orbitofrontal thickness	Testosterone	0.0518	0.0512	1.0104	0.3123	1	0.617337
Superior temporal thickness	Vitamin D	0.0398	0.0394	1.0108	0.3121	1	0.617337
Insula thickness	Lymphocyte count	-0.0379	0.0375	-1.0087	0.3131	1	0.6182
Cuneus thickness	Triglycerides	0.0398	0.0395	1.0088	0.3131	1	0.6182
Superior temporal surface area	Creatinine	-0.0436	0.0432	-1.0081	0.3134	1	0.618271
Fusiform thickness	Eosinophil count	-0.0444	0.0441	-1.0079	0.3135	1	0.618271
Posterior cingulate thickness	APOB	0.0981	0.0974	1.0071	0.3139	1	0.618379
Lateral orbitofrontal surface area	Cholesterol	-0.0438	0.0435	-1.0069	0.314	1	0.618379
Lingual thickness	Cholesterol	0.0489	0.0486	1.0066	0.3141	1	0.618379
Pars orbitalis thickness	Urea	0.0482	0.0479	1.0063	0.3143	1	0.618414
Isthmus cingulate thickness	Reticulocyte count	0.0321	0.032	1.0043	0.3152	1	0.61911
Medial orbitofrontal thickness	Reticulocyte count	-0.0391	0.0389	-1.0047	0.315	1	0.61911
Rostral anterior cingulate thickness	Urea	0.0467	0.0465	1.0044	0.3152	1	0.61911
Cuneus thickness	APOB	0.0999	0.0997	1.0024	0.3162	1	0.620196
Caudal middle frontal surface area	Mean reticulocyte volume	-0.0347	0.0346	-1.0021	0.3163	1	0.620196
Banks of the superior temporal sulcus thickness	Reticulocyte percentage	-0.0419	0.0418	-1.0022	0.3163	1	0.620196
Pars orbitalis surface area	Basophil percent	-0.0372	0.0372	-1.0014	0.3166	1	0.620265
Middle temporal thickness	Phosphate	-0.0476	0.0475	-1.0012	0.3167	1	0.620265
Middle temporal thickness	Platelet distribution width	0.0454	0.0454	0.9998	0.3174	1	0.621278
Parahippocampal thickness	APOB	-0.0973	0.0974	-0.9989	0.3178	1	0.621541
Lateral orbitofrontal surface area	Albumin	0.0339	0.0339	0.9988	0.3179	1	0.621541
Temporal pole thickness	High light scatter reticulocyte count	-0.0508	0.051	-0.9972	0.3187	1	0.621675
Pars orbitalis thickness	Mean corpuscular Hb concentration	-0.0335	0.0336	-0.9971	0.3187	1	0.621675
Superior parietal thickness	Mean corpuscular volume	-0.0312	0.0312	-0.9977	0.3184	1	0.621675
Superior parietal surface area	Neutrophil percent	-0.0336	0.0336	-0.9978	0.3184	1	0.621675
Middle temporal surface area	Mean sphered cell volume	-0.0372	0.0373	-0.9966	0.319	1	0.621904
Superior frontal surface area	LDL direct	-0.0614	0.0616	-0.9957	0.3194	1	0.622327
Cuneus thickness	Neutrophil percent	0.0408	0.041	0.9945	0.32	1	0.622977
Pars orbitalis surface area	Urea	-0.0359	0.0361	-0.9943	0.3201	1	0.622977
Transverse temporal thickness	CRP	-0.0432	0.0436	-0.9921	0.3211	1	0.624565
Paracentral surface area	Aspartate aminotransferase	-0.0443	0.0446	-0.9916	0.3214	1	0.624791
Precentral thickness	Albumin	0.0393	0.0397	0.9901	0.3221	1	0.62498
Cuneus thickness	High light scatter reticulocyte percent	-0.0413	0.0417	-0.9897	0.3223	1	0.62498
Inferior temporal thickness	Mean sphered cell volume	-0.0414	0.0418	-0.9892	0.3226	1	0.62498
Inferior temporal thickness	Phosphate	-0.041	0.0414	-0.9899	0.3222	1	0.62498
Middle temporal thickness	WBC count	-0.0343	0.0347	-0.9891	0.3226	1	0.62498
Pars triangularis thickness	WBC count	-0.0371	0.0375	-0.9896	0.3224	1	0.62498
Superior parietal surface area	Cholesterol	-0.0461	0.0467	-0.9873	0.3235	1	0.625298
Pars orbitalis surface area	IGF1	0.0344	0.0349	0.9873	0.3235	1	0.625298
Pars triangularis thickness	Monocyte percent	0.0369	0.0373	0.988	0.3231	1	0.625298
Entorhinal thickness	Platelet crit	-0.0373	0.0377	-0.9877	0.3233	1	0.625298
Middle temporal surface area	Mean corpuscular volume	-0.0329	0.0334	-0.9866	0.3238	1	0.625523
Fusiform thickness	Vitamin D	0.0427	0.0433	0.9863	0.324	1	0.625554
Superior parietal thickness	Mean sphered cell volume	-0.032	0.0325	-0.9846	0.3248	1	0.626742
Inferior parietal thickness	Calcium	-0.0314	0.0319	-0.9839	0.3252	1	0.627158
Superior temporal surface area	LDL direct	-0.0628	0.0639	-0.9833	0.3255	1	0.627381
Postcentral thickness	APOB	0.112	0.114	0.9825	0.3258	1	0.627603
Insula surface area	RBC count	-0.0315	0.032	-0.9815	0.3264	1	0.627692
Lateral orbitofrontal surface area	RBC distribution width	-0.032	0.0326	-0.9817	0.3263	1	0.627692
Pars opercularis thickness	Reticulocyte percentage	-0.0353	0.036	-0.9821	0.3261	1	0.627692
Pars opercularis thickness	WBC count	-0.0381	0.0388	-0.981	0.3266	1	0.627722
Posterior cingulate surface area	Mean platelet volume	-0.0367	0.0375	-0.9803	0.3269	1	0.627944
Paracentral surface area	Vitamin D	-0.0346	0.0353	-0.9797	0.3272	1	0.628165
Frontal pole thickness	Alanine aminotransferase	-0.0487	0.0497	-0.979	0.3276	1	0.628473
Transverse temporal thickness	Monocyte count	-0.0324	0.0331	-0.978	0.3281	1	0.628473
Pars opercularis surface area	Reticulocyte percentage	-0.0319	0.0326	-0.978	0.3281	1	0.628473
Postcentral thickness	Urate	-0.0464	0.0474	-0.9783	0.3279	1	0.628473
Transverse temporal surface area	Creatinine	-0.0401	0.0411	-0.9761	0.329	1	0.62878
Paracentral thickness	LDL direct	0.0591	0.0605	0.9769	0.3286	1	0.62878
Postcentral thickness	LDL direct	0.0674	0.069	0.9763	0.3289	1	0.62878
Frontal pole thickness	Urate	0.0438	0.0448	0.9767	0.3287	1	0.62878
Rostral middle frontal thickness	Platelet crit	-0.0317	0.0325	-0.9753	0.3294	1	0.629191
Parahippocampal surface area	Aspartate aminotransferase	-0.0341	0.035	-0.9742	0.33	1	0.629983
Transverse temporal surface area	Platelet crit	-0.0296	0.0305	-0.9724	0.3309	1	0.631347
Isthmus cingulate thickness	Basophil count	-0.0561	0.0578	-0.9708	0.3317	1	0.632164
Rostral anterior cingulate thickness	Platelet count	-0.0373	0.0384	-0.9706	0.3317	1	0.632164
Fusiform thickness	Basophil count	-0.0695	0.0716	-0.97	0.332	1	0.632381
Superior temporal thickness	High light scatter reticulocyte percent	-0.0314	0.0324	-0.9693	0.3324	1	0.632434
Superior frontal thickness	Reticulocyte count	-0.0417	0.043	-0.9696	0.3323	1	0.632434
Insula thickness	Albumin	0.0375	0.0387	0.9681	0.333	1	0.632704
Temporal pole surface area	RBC count	-0.0374	0.0386	-0.9678	0.3331	1	0.632704
Superior frontal surface area	Vitamin D	0.0287	0.0297	0.9686	0.3328	1	0.632704
Temporal pole thickness	WBC count	-0.053	0.0548	-0.9675	0.3333	1	0.63273
Postcentral surface area	Aspartate aminotransferase	-0.0407	0.0421	-0.9652	0.3344	1	0.634464
Precuneus thickness	Cholesterol	0.0431	0.0447	0.9648	0.3346	1	0.63449
Banks of the superior temporal sulcus surface area	Urea	-0.0374	0.0388	-0.9636	0.3353	1	0.635463
Precentral surface area	Basophil count	-0.0587	0.0612	-0.9602	0.337	1	0.637098
Lingual surface area	Mean corpuscular Hb	-0.0334	0.0348	-0.9598	0.3371	1	0.637098
Supramarginal surface area	Mean corpuscular volume	-0.0323	0.0336	-0.9601	0.337	1	0.637098
Precuneus thickness	Mean reticulocyte volume	-0.0315	0.0328	-0.9604	0.3368	1	0.637098
Caudal middle frontal surface area	Urea	-0.032	0.0333	-0.9609	0.3366	1	0.637098
Middle temporal surface area	Basophil percent	-0.0401	0.0418	-0.9583	0.3379	1	0.637194
Lateral orbitofrontal thickness	Mean corpuscular Hb concentration	-0.034	0.0354	-0.9591	0.3375	1	0.637194
Banks of the superior temporal sulcus surface area	Monocyte percent	-0.0347	0.0362	-0.9586	0.3378	1	0.637194
Cuneus surface area	Monocyte percent	-0.0292	0.0305	-0.9583	0.3379	1	0.637194
Middle temporal surface area	Mean corpuscular Hb concentration	-0.0307	0.0321	-0.9579	0.3381	1	0.637217
Lateral occipital surface area	Haematocrit percentage	-0.0355	0.0371	-0.9565	0.3388	1	0.638183
Lateral orbitofrontal surface area	Basophil count	-0.0481	0.0503	-0.956	0.3391	1	0.638394
Entorhinal thickness	Creatinine	0.0412	0.0431	0.9548	0.3397	1	0.638816
Insula thickness	Neutrophil percent	-0.043	0.045	-0.9547	0.3397	1	0.638816
Middle temporal thickness	Monocyte count	-0.0335	0.0351	-0.954	0.3401	1	0.639215
Medial orbitofrontal thickness	Eosinophil percentage	-0.0427	0.0448	-0.9528	0.3407	1	0.639636
Parahippocampal thickness	High light scatter reticulocyte percent	0.0338	0.0355	0.9529	0.3406	1	0.639636
Entorhinal thickness	SHBG	0.0442	0.0464	0.9522	0.341	1	0.639845
Banks of the superior temporal sulcus thickness	Mean reticulocyte volume	0.0428	0.045	0.9512	0.3415	1	0.64043
Entorhinal thickness	APOB	0.0995	0.1047	0.9497	0.3423	1	0.641266
Pericalcarine surface area	APOB	-0.0786	0.0829	-0.9488	0.3427	1	0.641266
Precentral surface area	Eosinophil count	0.0379	0.0399	0.9494	0.3424	1	0.641266
Pericalcarine thickness	Mean sphered cell volume	-0.0424	0.0447	-0.9488	0.3427	1	0.641266
Rostral middle frontal surface area	RBC distribution width	-0.0339	0.0358	-0.9475	0.3434	1	0.642222
Pars orbitalis thickness	Mean corpuscular volume	-0.0316	0.0333	-0.9471	0.3436	1	0.642243
Medial orbitofrontal surface area	RBC distribution width	-0.0304	0.0321	-0.9462	0.3441	1	0.642824
Supramarginal surface area	Basophil percent	-0.0427	0.0453	-0.9441	0.3451	1	0.643133
Transverse temporal surface area	IGF1	-0.0315	0.0333	-0.945	0.3447	1	0.643133
Supramarginal thickness	Lymphocyte count	-0.0312	0.0331	-0.9441	0.3451	1	0.643133
Pars opercularis thickness	Mean corpuscular Hb	-0.0486	0.0515	-0.9439	0.3452	1	0.643133
Pars triangularis thickness	Urea	0.04	0.0424	0.9435	0.3454	1	0.643133
Superior parietal surface area	Urea	-0.0337	0.0357	-0.9436	0.3454	1	0.643133
Cuneus surface area	Lymphocyte count	-0.0343	0.0365	-0.9407	0.3469	1	0.644885
Inferior parietal thickness	Mean corpuscular Hb concentration	-0.0292	0.0311	-0.9401	0.3471	1	0.644885
Precuneus thickness	Mean sphered cell volume	-0.0292	0.0311	-0.9405	0.347	1	0.644885
Banks of the superior temporal sulcus thickness	Urea	0.037	0.0393	0.9411	0.3466	1	0.644885
Rostral middle frontal thickness	Monocyte percent	0.0347	0.037	0.9396	0.3474	1	0.644924
Rostral anterior cingulate surface area	Platelet crit	-0.0286	0.0304	-0.9394	0.3475	1	0.644924
Postcentral surface area	Glucose	-0.0342	0.0364	-0.9386	0.3479	1	0.645314
Caudal anterior cingulate thickness	Mean corpuscular Hb	-0.0451	0.0481	-0.9377	0.3484	1	0.645889
Middle temporal thickness	APOB	0.0953	0.1018	0.936	0.3493	1	0.646878
Paracentral thickness	Eosinophil count	-0.0315	0.0338	-0.9325	0.3511	1	0.646878
Rostral middle frontal thickness	Eosinophil percentage	-0.0367	0.0394	-0.9303	0.3522	1	0.646878
Rostral middle frontal thickness	High light scatter reticulocyte count	-0.0387	0.0415	-0.932	0.3513	1	0.646878
Postcentral thickness	High light scatter reticulocyte percent	0.0324	0.0349	0.9278	0.3535	1	0.646878
Caudal anterior cingulate thickness	LDL direct	0.0662	0.0712	0.9299	0.3524	1	0.646878
Lateral occipital surface area	LDL direct	-0.0576	0.0617	-0.9338	0.3504	1	0.646878
Pars opercularis thickness	Lymphocyte count	-0.034	0.0364	-0.9328	0.3509	1	0.646878
Rostral anterior cingulate surface area	Mean corpuscular Hb concentration	-0.0284	0.0305	-0.9294	0.3527	1	0.646878
Medial orbitofrontal thickness	Mean corpuscular volume	-0.037	0.0398	-0.9285	0.3531	1	0.646878
Postcentral thickness	Mean corpuscular volume	-0.0314	0.0338	-0.9287	0.353	1	0.646878
Entorhinal surface area	Mean platelet volume	-0.0286	0.0309	-0.9281	0.3534	1	0.646878
Rostral middle frontal surface area	Mean reticulocyte volume	-0.0311	0.0333	-0.9348	0.3499	1	0.646878
Parahippocampal thickness	Mean sphered cell volume	-0.0341	0.0366	-0.9317	0.3515	1	0.646878
Pars triangularis surface area	Mean sphered cell volume	-0.0303	0.0326	-0.9282	0.3533	1	0.646878
Caudal anterior cingulate thickness	Neutrophil percent	0.0353	0.038	0.9279	0.3535	1	0.646878
Caudal anterior cingulate thickness	Platelet count	-0.0338	0.0363	-0.9308	0.352	1	0.646878
Inferior parietal thickness	Platelet crit	-0.0285	0.0307	-0.9309	0.3519	1	0.646878
Parahippocampal thickness	Platelet distribution width	0.0344	0.0369	0.9339	0.3503	1	0.646878
Lateral orbitofrontal surface area	Testosterone	-0.0327	0.035	-0.9334	0.3506	1	0.646878
Precentral thickness	Testosterone	0.0407	0.0439	0.9284	0.3532	1	0.646878
Superior temporal thickness	Urate	-0.0265	0.0283	-0.9353	0.3497	1	0.646878
Superior parietal thickness	Urea	0.0374	0.0402	0.9311	0.3518	1	0.646878
Fusiform thickness	WBC count	-0.0353	0.038	-0.9301	0.3523	1	0.646878
Fusiform thickness	Aspartate aminotransferase	0.0429	0.0463	0.9266	0.3542	1	0.646967
Lingual thickness	Eosinophil percentage	-0.0314	0.0339	-0.9258	0.3545	1	0.646967
Rostral anterior cingulate thickness	Phosphate	-0.0533	0.0575	-0.9267	0.3541	1	0.646967
Rostral middle frontal thickness	Reticulocyte count	-0.0406	0.0438	-0.9259	0.3545	1	0.646967
Lateral occipital surface area	Triglycerides	-0.0323	0.0349	-0.9259	0.3545	1	0.646967
Postcentral surface area	Mean platelet volume	-0.0327	0.0354	-0.9247	0.3551	1	0.647715
Lingual thickness	APOB	0.0774	0.0838	0.9234	0.3558	1	0.648296
Parahippocampal surface area	Mean corpuscular Hb concentration	-0.0302	0.0327	-0.9236	0.3557	1	0.648296
Caudal middle frontal thickness	Basophil count	-0.0563	0.0612	-0.9204	0.3574	1	0.650514
Rostral middle frontal thickness	Calcium	-0.0368	0.04	-0.9206	0.3573	1	0.650514
Cuneus surface area	CRP	-0.0266	0.0289	-0.92	0.3576	1	0.65053
Pericalcarine surface area	Platelet count	-0.0263	0.0286	-0.9183	0.3585	1	0.651818
Caudal middle frontal surface area	RBC count	-0.0312	0.034	-0.9179	0.3587	1	0.651833
Superior parietal thickness	Mean reticulocyte volume	-0.0314	0.0343	-0.9175	0.3589	1	0.651848
Middle temporal thickness	Triglycerides	-0.0344	0.0375	-0.917	0.3591	1	0.651863
Superior parietal thickness	Cholesterol	0.0412	0.045	0.9156	0.3599	1	0.652619
Entorhinal surface area	SHBG	0.0287	0.0314	0.9156	0.3599	1	0.652619
Fusiform surface area	Mean sphered cell volume	-0.0347	0.0379	-0.9148	0.3603	1	0.652996
Pericalcarine thickness	Mean corpuscular volume	-0.0375	0.0411	-0.9138	0.3608	1	0.653554
Inferior temporal surface area	Albumin	0.0292	0.032	0.9131	0.3612	1	0.65393
Pars triangularis thickness	Mean corpuscular Hb	-0.0465	0.051	-0.9123	0.3616	1	0.654138
Fusiform thickness	Mean reticulocyte volume	-0.0412	0.0452	-0.9122	0.3617	1	0.654138
Banks of the superior temporal sulcus surface area	Lymphocyte percent	0.0323	0.0354	0.9118	0.3619	1	0.654152
Superior parietal surface area	Vitamin D	0.0286	0.0314	0.9104	0.3626	1	0.655069
Medial orbitofrontal thickness	Aspartate aminotransferase	0.0412	0.0453	0.9093	0.3632	1	0.655289
Pericalcarine thickness	Mean corpuscular Hb concentration	-0.0386	0.0425	-0.9091	0.3633	1	0.655289
Supramarginal surface area	Platelet crit	-0.0264	0.029	-0.9093	0.3632	1	0.655289
Temporal pole surface area	Alanine aminotransferase	-0.0374	0.0413	-0.9061	0.3649	1	0.656794
Rostral middle frontal thickness	Basophil percent	0.0473	0.0522	0.9069	0.3645	1	0.656794
Postcentral thickness	Calcium	-0.035	0.0386	-0.9059	0.365	1	0.656794
Caudal middle frontal thickness	Triglycerides	-0.0351	0.0388	-0.9057	0.3651	1	0.656794
Precentral surface area	Testosterone	-0.0365	0.0402	-0.9062	0.3648	1	0.656794
Pericalcarine thickness	Testosterone	-0.0427	0.0472	-0.905	0.3654	1	0.656986
Precuneus surface area	Reticulocyte percentage	-0.0263	0.029	-0.9048	0.3656	1	0.656998
Posterior cingulate thickness	Urea	-0.0339	0.0375	-0.9044	0.3658	1	0.65701
Middle temporal surface area	Lymphocyte percent	0.0263	0.0291	0.9038	0.3661	1	0.657202
Precentral thickness	APOB	0.0972	0.108	0.8993	0.3685	1	0.658761
Superior parietal thickness	APOB	0.0746	0.083	0.8988	0.3687	1	0.658761
Superior temporal thickness	APOB	0.0943	0.1049	0.8984	0.369	1	0.658761
Frontal pole surface area	Alanine aminotransferase	-0.0377	0.0419	-0.9	0.3681	1	0.658761
Lingual thickness	Aspartate aminotransferase	0.0382	0.0424	0.9009	0.3676	1	0.658761
Caudal middle frontal surface area	Eosinophil count	0.0352	0.0391	0.8982	0.3691	1	0.658761
Cuneus surface area	Eosinophil count	0.0376	0.0417	0.9018	0.3672	1	0.658761
Lingual surface area	Eosinophil count	0.0311	0.0346	0.8991	0.3686	1	0.658761
Rostral middle frontal surface area	Mean platelet volume	-0.0239	0.0265	-0.9012	0.3675	1	0.658761
Paracentral thickness	Neutrophil count	-0.0317	0.0353	-0.8992	0.3685	1	0.658761
Insula surface area	Testosterone	-0.0345	0.0384	-0.8985	0.3689	1	0.658761
Caudal middle frontal surface area	Glucose	-0.0286	0.0319	-0.8968	0.3698	1	0.659318
Middle temporal thickness	Neutrophil count	-0.0316	0.0353	-0.897	0.3697	1	0.659318
Lingual thickness	Mean reticulocyte volume	0.0325	0.0363	0.8965	0.37	1	0.659329
Inferior parietal thickness	IGF1	0.0341	0.0381	0.8961	0.3702	1	0.65934
Transverse temporal surface area	Albumin	0.0298	0.0334	0.8945	0.371	1	0.660073
Lingual surface area	Cholesterol	-0.0395	0.0442	-0.8947	0.3709	1	0.660073
Caudal middle frontal surface area	High light scatter reticulocyte percent	-0.0271	0.0303	-0.8927	0.372	1	0.66047
Banks of the superior temporal sulcus surface area	LDL direct	-0.0724	0.0811	-0.8929	0.3719	1	0.66047
Rostral anterior cingulate thickness	SHBG	0.0333	0.0373	0.8929	0.3719	1	0.66047
Fusiform surface area	Urea	-0.0287	0.0321	-0.8932	0.3718	1	0.66047
Middle temporal surface area	Aspartate aminotransferase	-0.0301	0.0339	-0.8884	0.3743	1	0.660758
Pericalcarine thickness	Basophil percent	-0.0451	0.0507	-0.8905	0.3732	1	0.660758
Lateral occipital surface area	Eosinophil count	0.0284	0.0319	0.8891	0.374	1	0.660758
Pars opercularis thickness	Gamma glutamyltransferase	-0.0314	0.0353	-0.8894	0.3738	1	0.660758
Frontal pole surface area	Lymphocyte percent	0.0395	0.0444	0.8893	0.3739	1	0.660758
Superior parietal thickness	Mean corpuscular Hb concentration	-0.0282	0.0317	-0.8895	0.3737	1	0.660758
Pars opercularis surface area	Mean corpuscular volume	-0.0328	0.0369	-0.8885	0.3742	1	0.660758
Superior frontal surface area	Monocyte percent	0.0321	0.0362	0.8888	0.3741	1	0.660758
Superior frontal surface area	Platelet crit	-0.0278	0.0313	-0.8888	0.3741	1	0.660758
Cuneus surface area	RBC distribution width	-0.0307	0.0344	-0.8919	0.3725	1	0.660758
Rostral middle frontal thickness	Urea	0.0383	0.0431	0.8885	0.3743	1	0.660758
Caudal anterior cingulate thickness	Cholesterol	0.0469	0.053	0.8863	0.3754	1	0.662356
Pars orbitalis thickness	Protein (total)	-0.0389	0.044	-0.884	0.3767	1	0.664137
Frontal pole thickness	SHBG	0.0353	0.04	0.8838	0.3768	1	0.664137
Precuneus thickness	Aspartate aminotransferase	0.0374	0.0424	0.8822	0.3777	1	0.664346
Superior frontal thickness	Creatinine	0.0358	0.0406	0.883	0.3772	1	0.664346
Pars opercularis thickness	Neutrophil count	-0.0378	0.0428	-0.8821	0.3777	1	0.664346
Frontal pole surface area	RBC count	0.0351	0.0398	0.8822	0.3777	1	0.664346
Banks of the superior temporal sulcus surface area	Reticulocyte percentage	-0.0304	0.0345	-0.8818	0.3779	1	0.664354
Transverse temporal thickness	RBC distribution width	0.0486	0.0551	0.8815	0.3781	1	0.664362
Pars triangularis surface area	Aspartate aminotransferase	0.0294	0.0334	0.8809	0.3784	1	0.664545
Middle temporal thickness	RBC distribution width	0.0386	0.044	0.8785	0.3797	1	0.666484
Medial orbitofrontal thickness	Neutrophil percent	-0.039	0.0445	-0.877	0.3805	1	0.667544
Isthmus cingulate surface area	Mean reticulocyte volume	-0.0349	0.0398	-0.8765	0.3808	1	0.667726
Parahippocampal thickness	Calcium	0.0359	0.041	0.8755	0.3813	1	0.668258
Lateral orbitofrontal thickness	Testosterone	0.0379	0.0433	0.8745	0.3818	1	0.668789
Inferior parietal thickness	Mean corpuscular volume	-0.0276	0.0317	-0.8727	0.3828	1	0.670196
Pars orbitalis surface area	Aspartate aminotransferase	0.032	0.0367	0.8722	0.3831	1	0.670221
Posterior cingulate surface area	High light scatter reticulocyte percent	-0.033	0.0379	-0.8714	0.3835	1	0.670221
Caudal middle frontal thickness	Lymphocyte count	0.0295	0.0338	0.8709	0.3838	1	0.670221
Pars triangularis thickness	Neutrophil count	-0.0344	0.0395	-0.8709	0.3838	1	0.670221
Pars opercularis surface area	SHBG	0.0268	0.0308	0.8713	0.3836	1	0.670221
Fusiform thickness	Mean sphered cell volume	-0.0368	0.0423	-0.8699	0.3844	1	0.67058
Rostral middle frontal surface area	Vitamin D	0.0264	0.0304	0.8699	0.3844	1	0.67058
Rostral anterior cingulate surface area	RBC count	-0.0291	0.0335	-0.8694	0.3846	1	0.670585
Caudal middle frontal surface area	Basophil percent	-0.0396	0.0456	-0.8689	0.3849	1	0.670764
Caudal anterior cingulate surface area	Urea	-0.0343	0.0395	-0.8684	0.3852	1	0.670943
Transverse temporal thickness	Testosterone	0.0333	0.0384	0.868	0.3854	1	0.670947
Lateral occipital thickness	Testosterone	0.0364	0.042	0.8668	0.3861	1	0.671822
Caudal anterior cingulate thickness	High light scatter reticulocyte count	0.0318	0.0367	0.8662	0.3864	1	0.672
Precentral thickness	High light scatter reticulocyte count	-0.0318	0.0368	-0.8646	0.3873	1	0.673221
Inferior parietal surface area	Mean platelet volume	-0.0237	0.0275	-0.8642	0.3875	1	0.673224
Frontal pole surface area	CRP	-0.0326	0.0378	-0.8627	0.3883	1	0.673755
Superior parietal thickness	High light scatter reticulocyte count	0.0294	0.0341	0.863	0.3881	1	0.673755
Cuneus thickness	Reticulocyte percentage	-0.036	0.0418	-0.8625	0.3884	1	0.673755
Fusiform thickness	Platelet distribution width	0.0321	0.0372	0.8622	0.3886	1	0.673758
Lingual thickness	High light scatter reticulocyte count	0.0296	0.0343	0.8619	0.3888	1	0.673761
Insula surface area	Vitamin D	-0.0294	0.0341	-0.8613	0.3891	1	0.673938
Pericalcarine thickness	Lymphocyte count	-0.0423	0.0492	-0.8605	0.3895	1	0.674287
Precentral surface area	RBC distribution width	-0.0317	0.0369	-0.8601	0.3897	1	0.67429
Superior parietal surface area	Monocyte percent	0.0273	0.0318	0.8581	0.3908	1	0.675849
Pars triangularis thickness	Creatinine	0.0339	0.0395	0.8571	0.3914	1	0.676543
Paracentral thickness	Reticulocyte count	-0.0336	0.0392	-0.8556	0.3922	1	0.677581
Rostral anterior cingulate thickness	Mean corpuscular volume	0.036	0.0421	0.8538	0.3932	1	0.678792
Caudal anterior cingulate thickness	Testosterone	0.0362	0.0424	0.8536	0.3933	1	0.678792
Entorhinal surface area	Basophil percent	-0.0398	0.0466	-0.8527	0.3938	1	0.67931
Entorhinal surface area	IGF1	0.0299	0.0351	0.8514	0.3945	1	0.680172
Fusiform thickness	Testosterone	0.0375	0.044	0.8504	0.3951	1	0.680517
Transverse temporal thickness	Vitamin D	-0.0352	0.0414	-0.8505	0.395	1	0.680517
Precentral thickness	WBC count	-0.0297	0.0349	-0.8497	0.3955	1	0.680861
Superior frontal thickness	APOB	0.0736	0.0867	0.8487	0.396	1	0.681032
Pars orbitalis surface area	Lymphocyte percent	0.0274	0.0322	0.8491	0.3958	1	0.681032
Entorhinal surface area	LDL direct	-0.0522	0.0616	-0.8472	0.3969	1	0.681545
Inferior parietal thickness	Platelet count	-0.0249	0.0294	-0.8473	0.3968	1	0.681545
Frontal pole surface area	Platelet distribution width	0.0363	0.0428	0.8479	0.3965	1	0.681545
Parahippocampal surface area	Creatinine	-0.0283	0.0335	-0.845	0.3981	1	0.682916
Pars orbitalis thickness	Eosinophil percentage	-0.0298	0.0353	-0.8454	0.3979	1	0.682916
Precentral thickness	Gamma glutamyltransferase	-0.0305	0.0362	-0.8426	0.3995	1	0.683936
Pars orbitalis thickness	High light scatter reticulocyte count	-0.0342	0.0406	-0.843	0.3992	1	0.683936
Pericalcarine surface area	Lymphocyte count	-0.0284	0.0337	-0.8429	0.3993	1	0.683936
Medial orbitofrontal thickness	Neutrophil count	-0.0345	0.041	-0.8421	0.3997	1	0.683936
Paracentral thickness	WBC count	-0.0277	0.0329	-0.8434	0.399	1	0.683936
Superior parietal thickness	Phosphate	-0.0353	0.042	-0.8409	0.4004	1	0.684789
Inferior parietal surface area	Cholesterol	-0.034	0.0405	-0.84	0.4009	1	0.68494
Precuneus thickness	Gamma glutamyltransferase	-0.0254	0.0303	-0.8381	0.402	1	0.68494
Medial orbitofrontal surface area	HbA1c	-0.0315	0.0375	-0.8395	0.4012	1	0.68494
Lingual thickness	Protein (total)	-0.0329	0.0393	-0.8389	0.4015	1	0.68494
Caudal anterior cingulate surface area	Reticulocyte percentage	-0.0282	0.0336	-0.8382	0.4019	1	0.68494
Fusiform thickness	Triglycerides	-0.03	0.0358	-0.8392	0.4014	1	0.68494
Isthmus cingulate surface area	Testosterone	-0.0313	0.0373	-0.8402	0.4008	1	0.68494
Transverse temporal surface area	Testosterone	-0.0288	0.0344	-0.8379	0.4021	1	0.68494
Pars triangularis thickness	Phosphate	-0.0414	0.0495	-0.8355	0.4034	1	0.686466
Transverse temporal surface area	Platelet distribution width	-0.0443	0.053	-0.8358	0.4033	1	0.686466
[truncated: 1,402 more rows]

## Sheet: Table S4
Table S4. GMM clustering of cortical thickness by biochemical LDSR Z scores.
Cortical region	GMM cluster/component
Banks of the superior temporal sulcus	1
Caudal middle frontal	1
Fusiform	1
Insula	1
Lateral orbitofrontal	1
Medial orbitofrontal	1
Middle temporal	1
Paracentral	1
Pars opercularis	1
Pars triangularis	1
Posterior cingulate	1
Precentral	1
Rostral middle frontal	1
Superior frontal	1
Superior temporal	1
Supramarginal	1
Temporal pole	1
Caudal anterior cingulate	2
Cuneus	2
Entorhinal	2
Frontal pole	2
Inferior parietal	2
Inferior temporal	2
Isthmus cingulate	2
Lateral occipital	2
Lingual	2
Parahippocampal	2
Pars orbitalis	2
Pericalcarine	2
Postcentral	2
Precuneus	2
Rostral anterior cingulate	2
Superior parietal	2
Transverse temporal	2

## Sheet: Table S5
Table S5. GMM clustering of cortical surface area by biochemical LDSR Z scores.
Cortical region	GMM cluster/component
Banks of the superior temporal sulcus	1
Caudal anterior cingulate	1
Entorhinal	1
Fusiform	1
Inferior parietal	1
Inferior temporal	1
Medial orbitofrontal	1
Middle temporal	1
Paracentral	1
Parahippocampal	1
Pars opercularis	1
Postcentral	1
Posterior cingulate	1
Precentral	1
Precuneus	1
Rostral middle frontal	1
Superior frontal	1
Superior temporal	1
Supramarginal	1
Caudal middle frontal	2
Cuneus	2
Frontal pole	2
Insula	2
Isthmus cingulate	2
Lateral occipital	2
Lateral orbitofrontal	2
Lingual	2
Pars orbitalis	2
Pars triangularis	2
Pericalcarine	2
Rostral anterior cingulate	2
Superior parietal	2
Temporal pole	2
Transverse temporal	2

## Sheet: Table S6
Table S6. GMM clustering of biochemical traits by combined cortical thickness and surface area Z scores.
Biochemical trait	GMM cluster/component
APOB	1
Albumin	1
Aspartate aminotransferase	1
Cholesterol	1
IGF1	1
LDL direct	1
Monocyte percent	1
Platelet distribution width	1
RBC distribution width	1
SHBG	1
Testosterone	1
Urea	1
Alanine aminotransferase	2
Calcium	2
Gamma glutamyltransferase	2
Lymphocyte count	2
Monocyte count	2
Neutrophil count	2
Protein (total)	2
Triglycerides	2
Urate	2
WBC count	2
Basophil count	3
Basophil percent	3
Creatinine	3
Mean corpuscular Hb	3
Mean corpuscular Hb concentration	3
Mean corpuscular volume	3
Mean platelet volume	3
Mean reticulocyte volume	3
Mean sphered cell volume	3
Neutrophil percent	3
CRP	4
Glucose	4
HbA1c	4
Platelet count	4
Platelet crit	4
Eosinophil count	5
Eosinophil percentage	5
Lymphocyte percent	5
Phosphate	5
Vitamin D	5
Haematocrit percentage	6
Hb	6
RBC count	6
High light scatter reticulocyte count	7
High light scatter reticulocyte percent	7
Immature reticulocyte volume	7
Reticulocyte count	7
Reticulocyte percentage	7

## Sheet: Table S7
Table S7. LCV results for all genetically correlated trait pairings (global level).
Biochemical trait	Cortical trait	GCP	Z score	P	SE	P Bonferroni	P Benjamini-Hochberg
Glucose	Mean Thickness	0.57743	4.65488	1.00746e-05	0.263487	0.000181342	6.04474e-05
CRP	Total Surface Area	0.564049	-6.78513	8.58987e-10	0.0994278	1.54618e-08	1.54618e-08
RBC count	Mean Thickness	0.514388	5.19658	1.0909e-06	0.162191	1.96362e-05	9.81808e-06
Gamma glutamyltransferase	Total Surface Area	0.45827	-1.41059	0.161501	0.341443	1	0.521609
Hb	Mean Thickness	0.421544	1.2655	0.208662	0.282482	1	0.521609
Calcium	Total Surface Area	0.411686	1.16721	0.24593	0.403427	1	0.521609
Haematocrit percentage	Mean Thickness	0.387867	1.41566	0.160015	0.260181	1	0.521609
CRP	Mean Thickness	0.339375	0.961817	0.338485	0.279854	1	0.609273
Alanine aminotransferase	Total Surface Area	0.202282	0.885861	0.377839	0.281196	1	0.618282
Hb	Total Surface Area	0.145892	0.156056	0.876307	0.206839	1	0.894671
Haematocrit percentage	Total Surface Area	0.123322	-0.277936	0.781641	0.197843	1	0.879346
Lymphocyte count	Total Surface Area	0.113968	0.528557	0.598295	0.549842	1	0.828409
Urate	Total Surface Area	0.0786441	0.707683	0.480805	0.573167	1	0.721208
Protein (total)	Total Surface Area	-0.0187007	0.451802	0.6524	0.578954	1	0.8388
Monocyte count	Total Surface Area	-0.231646	0.132737	0.894671	0.448268	1	0.894671
Triglycerides	Total Surface Area	-0.345752	-0.34218	0.732941	0.384262	1	0.879346
Neutrophil count	Total Surface Area	-0.47388	-1.17982	0.240901	0.334906	1	0.521609
WBC count	Total Surface Area	-0.476878	-1.13096	0.260805	0.329352	1	0.521609

## Sheet: Table S8
Table S8. LCV results for all genetically correlated trait pairings (regional level).
Biochemical trait	Cortical trait	GCP	Z score	P	SE	P Bonferroni	P Benjamini-Hochberg
RBC count	Insula thickness	0.77392	14.5415	2.6e-26	0.165319	4.498e-24	2.249e-24
CRP	Fusiform thickness	0.740692	13.3593	6.94e-24	0.150817	1.20062e-21	4.00207e-22
CRP	Lateral occipital thickness	0.686027	12.7764	1.15e-22	0.155521	1.9895e-20	4.97375e-21
CRP	Lingual thickness	0.659928	32.0447	4.55e-54	0.140885	7.8715e-52	7.8715e-52
Haematocrit percentage	Insula thickness	0.657459	9.23356	5.14e-15	0.22	8.8922e-13	1.77844e-13
Vitamin D	Temporal pole thickness	0.61446	2.72474	0.00760934	0.242891	1	0.109701
Triglycerides	Inferior temporal surface area	0.587678	6.29037	8.64e-09	0.187914	1.49472e-06	2.13531e-07
Triglycerides	Entorhinal surface area	0.583088	1.8773	0.063421	0.278501	1	0.609546
Haematocrit percentage	Superior temporal thickness	0.567021	1.66745	0.0985854	0.313182	1	0.722085
Calcium	Rostral anterior cingulate surface area	0.559205	1.58754	0.11558	0.290217	1	0.722085
RBC count	Pars opercularis thickness	0.55003	5.15876	1.28e-06	0.164918	0.00022144	2.46044e-05
Calcium	Cuneus surface area	0.541251	1.54001	0.126747	0.324011	1	0.722085
Calcium	Pericalcarine surface area	0.507052	1.56444	0.120904	0.275939	1	0.722085
RBC count	Posterior cingulate thickness	0.49574	3.82339	0.000230211	0.183222	0.0398265	0.00398265
Platelet crit	Precentral thickness	0.471365	1.09085	0.277988	0.307681	1	0.722085
RBC count	Lateral orbitofrontal thickness	0.464546	2.31344	0.0227671	0.206104	1	0.302978
Urate	Insula surface area	0.463179	1.20831	0.229806	0.320122	1	0.722085
Aspartate aminotransferase	Isthmus cingulate thickness	0.459772	1.36188	0.176327	0.288551	1	0.722085
Calcium	Superior parietal surface area	0.447325	1.2614	0.210128	0.32596	1	0.722085
Calcium	Paracentral surface area	0.44195	1.15738	0.249901	0.375651	1	0.722085
RBC count	Pars triangularis thickness	0.433958	5.41074	4.38e-07	0.127973	7.5774e-05	9.47175e-06
Lymphocyte count	Paracentral surface area	0.42179	2.1052	0.0378053	0.193033	1	0.467166
Lymphocyte count	Inferior parietal surface area	0.395342	1.34021	0.183243	0.423306	1	0.722085
Immature reticulocyte volume	Inferior temporal surface area	0.393816	1.48624	0.140395	0.220788	1	0.722085
Hb	Posterior cingulate thickness	0.390598	1.06566	0.289169	0.383839	1	0.722085
Urate	Medial orbitofrontal surface area	0.383219	1.03319	0.304034	0.35951	1	0.722085
Calcium	Parahippocampal surface area	0.369678	1.17995	0.240847	0.446731	1	0.722085
Platelet crit	Superior temporal thickness	0.369467	1.25162	0.213658	0.260545	1	0.722085
Haematocrit percentage	Posterior cingulate thickness	0.345275	0.954817	0.341996	0.35866	1	0.722085
Calcium	Precuneus surface area	0.342488	1.08923	0.278697	0.449615	1	0.722085
Gamma glutamyltransferase	Medial orbitofrontal surface area	0.331194	0.940766	0.349115	0.288363	1	0.722085
Calcium	Superior frontal surface area	0.299526	1.09024	0.278255	0.343588	1	0.722085
Urate	Superior temporal surface area	0.287	0.921265	0.359152	0.445943	1	0.722085
Monocyte count	Medial orbitofrontal surface area	0.278138	0.955292	0.341757	0.253391	1	0.722085
Hb	Fusiform thickness	0.26993	0.851494	0.39655	0.232146	1	0.73215
Creatinine	Fusiform surface area	0.266801	0.760446	0.448796	0.478019	1	0.73215
Gamma glutamyltransferase	Superior frontal surface area	0.261665	-2.83006	0.00563581	0.137514	0.974994	0.0886359
Haematocrit percentage	Lateral orbitofrontal thickness	0.254641	1.50622	0.135194	0.15	1	0.722085
Protein (total)	Superior parietal surface area	0.249987	-0.692719	0.490107	0.468621	1	0.73215
Hb	Entorhinal thickness	0.242319	1.18697	0.23808	0.173731	1	0.722085
Haematocrit percentage	Entorhinal thickness	0.233475	1.98476	0.0499383	0.114436	1	0.508196
Hb	Middle temporal thickness	0.232619	1.15086	0.252564	0.168	1	0.722085
Haematocrit percentage	Middle temporal thickness	0.232136	1.50856	0.134596	0.147465	1	0.722085
Hb	Lateral orbitofrontal thickness	0.227135	1.32101	0.189542	0.146829	1	0.722085
Calcium	Medial orbitofrontal surface area	0.226256	0.982612	0.328194	0.407608	1	0.722085
CRP	Posterior cingulate surface area	0.21571	-7.79917	6.45e-12	0.152972	1.11585e-09	1.85975e-10
Lymphocyte count	Entorhinal surface area	0.208202	1.14482	0.255043	0.499	1	0.722085
Monocyte count	Lateral occipital surface area	0.206493	0.359199	0.720211	0.364658	1	0.853401
Hb	Inferior temporal thickness	0.197562	0.476055	0.635084	0.211093	1	0.819922
Phosphate	Pars triangularis surface area	0.195956	0.633689	0.527745	0.303693	1	0.741321
Haematocrit percentage	Inferior temporal thickness	0.186779	0.479545	0.632609	0.209269	1	0.819922
Calcium	Precentral surface area	0.181911	1.12862	0.261785	0.560954	1	0.722085
Lymphocyte count	Precentral surface area	0.178982	0.442869	0.658827	0.459242	1	0.831949
Monocyte count	Caudal anterior cingulate surface area	0.152342	0.571099	0.569227	0.306505	1	0.769346
Hb	Pars opercularis surface area	0.149203	0.546786	0.585756	0.286948	1	0.785549
CRP	Banks of the superior temporal sulcus surface area	0.1451	0.711006	0.478753	0.343972	1	0.73215
Hb	Insula surface area	0.141492	0.675201	0.501122	0.287651	1	0.733334
Protein (total)	Precuneus surface area	0.135296	-0.164641	0.869562	0.521	1	0.928607
Haematocrit percentage	Fusiform thickness	0.135061	0.59765	0.551438	0.161913	1	0.751172
WBC count	Paracentral surface area	0.128426	0.920684	0.359453	0.195838	1	0.722085
Protein (total)	Rostral anterior cingulate surface area	0.115882	-0.505825	0.614104	0.551416	1	0.810992
Haematocrit percentage	Pars opercularis surface area	0.0986911	0.150087	0.881001	0.258808	1	0.929301
Neutrophil count	Temporal pole surface area	0.0939758	-1.2745	0.20547	0.271	1	0.722085
Hb	Precentral surface area	0.0903853	0.263818	0.792468	0.180251	1	0.873229
Gamma glutamyltransferase	Inferior parietal surface area	0.0816756	-0.669978	0.504432	0.580862	1	0.733334
Monocyte count	Middle temporal surface area	0.0792095	0.729822	0.467222	0.320012	1	0.73215
Hb	Precuneus surface area	0.0785388	0.430277	0.66793	0.264728	1	0.837332
Gamma glutamyltransferase	Inferior temporal surface area	0.0742941	-0.983364	0.327825	0.6	1	0.722085
Haematocrit percentage	Insula surface area	0.0696175	0.319446	0.750061	0.2901	1	0.867945
Creatinine	Lateral occipital surface area	0.0685778	0.706223	0.481708	0.581747	1	0.73215
Neutrophil count	Frontal pole surface area	0.0617726	0.778888	0.437904	0.593796	1	0.73215
Protein (total)	Middle temporal surface area	0.0554515	-0.613657	0.540849	0.584193	1	0.742595
High light scatter reticulocyte count	Inferior temporal surface area	0.0491996	0.0781276	0.937884	0.313357	1	0.956669
CRP	Middle temporal surface area	0.0257469	-2.06147	0.0418786	0.170693	1	0.483
Protein (total)	Superior frontal surface area	0.0221305	-0.316151	0.752554	0.579704	1	0.867945
WBC count	Frontal pole surface area	0.0212165	0.381407	0.703718	0.566436	1	0.839609
Haematocrit percentage	Precentral surface area	0.0211567	-0.136197	0.891942	0.139192	1	0.929301
Neutrophil count	Banks of the superior temporal sulcus surface area	0.018062	-1.17131	0.244287	0.222266	1	0.722085
Alanine aminotransferase	Superior frontal surface area	0.0139556	0.446797	0.655998	0.231961	1	0.831949
Gamma glutamyltransferase	Banks of the superior temporal sulcus surface area	0.00540833	0.134956	0.892921	0.579223	1	0.929301
Protein (total)	Insula surface area	0.00256522	-1.29279	0.199092	0.488892	1	0.722085
CRP	Pars opercularis surface area	-0.00602866	-1.57087	0.119404	0.192205	1	0.722085
Triglycerides	Middle temporal surface area	-0.00773371	0.188042	0.851229	0.332728	1	0.920391
Triglycerides	Parahippocampal surface area	-0.00787365	0.730735	0.466667	0.545308	1	0.73215
SHBG	Insula thickness	-0.012586	0.620221	0.536538	0.346062	1	0.742568
Protein (total)	Inferior parietal surface area	-0.0177047	0.413433	0.680183	0.580151	1	0.839609
Lymphocyte count	Middle temporal surface area	-0.0210283	0.0113951	0.990931	0.573052	1	0.996623
Hb	Superior temporal surface area	-0.0211413	0.116518	0.907478	0.24959	1	0.934487
Immature reticulocyte volume	Middle temporal surface area	-0.0217861	0.628151	0.531352	0.37074	1	0.741321
CRP	Inferior temporal thickness	-0.0232025	0.393211	0.695009	0.574914	1	0.839609
CRP	Superior temporal thickness	-0.0263451	0.384303	0.701578	0.562	1	0.839609
Urate	Superior frontal surface area	-0.02895	0.484222	0.629298	0.557685	1	0.819922
Lymphocyte count	Supramarginal surface area	-0.0331591	-0.512337	0.609556	0.580975	1	0.810992
Eosinophil percentage	Pars triangularis surface area	-0.0443423	0.283089	0.7777	0.217648	1	0.868367
SHBG	Fusiform thickness	-0.0466729	-0.335488	0.737967	0.565612	1	0.867945
Protein (total)	Cuneus surface area	-0.051976	0.459558	0.646841	0.57747	1	0.828915
WBC count	Banks of the superior temporal sulcus surface area	-0.0556562	-1.26867	0.207533	0.306787	1	0.722085
Gamma glutamyltransferase	Precuneus surface area	-0.0708951	-0.807374	0.421386	0.562022	1	0.73215
Hb	Medial orbitofrontal surface area	-0.0851371	-0.293926	0.76943	0.267619	1	0.868367
Gamma glutamyltransferase	Paracentral surface area	-0.101896	0.276192	0.782976	0.51343	1	0.868367
Gamma glutamyltransferase	Middle temporal surface area	-0.103298	-0.996803	0.32129	0.573633	1	0.722085
Platelet count	Superior temporal thickness	-0.125168	0.256476	0.798116	0.48022	1	0.873886
Haematocrit percentage	Superior temporal surface area	-0.13673	-0.691886	0.490628	0.230048	1	0.73215
Monocyte count	Inferior parietal surface area	-0.147552	0.639023	0.524284	0.45431	1	0.741321
Triglycerides	Supramarginal surface area	-0.161119	-0.00424329	0.996623	0.495934	1	0.996623
CRP	Pars triangularis thickness	-0.169071	0.141764	0.887554	0.4863	1	0.929301
SHBG	Temporal pole thickness	-0.211472	-0.979881	0.329534	0.533147	1	0.722085
Monocyte count	Fusiform surface area	-0.21891	-0.00513908	0.99591	0.456406	1	0.996623
Monocyte count	Postcentral surface area	-0.219899	0.287563	0.774282	0.451714	1	0.868367
Monocyte count	Posterior cingulate surface area	-0.222473	-0.691023	0.491169	0.502268	1	0.73215
Monocyte count	Banks of the superior temporal sulcus surface area	-0.226602	0.393288	0.694953	0.444903	1	0.839609
Monocyte count	Supramarginal surface area	-0.233887	0.295922	0.76791	0.439844	1	0.868367
Triglycerides	Inferior parietal surface area	-0.238185	0.203669	0.83903	0.434216	1	0.912907
CRP	Inferior temporal surface area	-0.243515	-2.01243	0.0468911	0.277435	1	0.507011
Reticulocyte percentage	Insula thickness	-0.244655	-0.129695	0.89707	0.455718	1	0.929301
WBC count	Entorhinal surface area	-0.256333	-0.392796	0.695315	0.452008	1	0.839609
Neutrophil count	Superior temporal surface area	-0.25896	-0.630029	0.530127	0.414779	1	0.741321
Triglycerides	Fusiform surface area	-0.269572	-0.328223	0.743436	0.429809	1	0.867945
CRP	Postcentral surface area	-0.274282	-0.902225	0.369127	0.465583	1	0.722085
Monocyte count	Precuneus surface area	-0.274614	-0.797231	0.427225	0.462604	1	0.73215
WBC count	Rostral middle frontal surface area	-0.279095	-0.844305	0.400535	0.454135	1	0.73215
Neutrophil count	Entorhinal surface area	-0.286005	-0.635887	0.526318	0.436885	1	0.741321
WBC count	Lingual surface area	-0.288303	-0.806553	0.421857	0.446208	1	0.73215
WBC count	Pars opercularis surface area	-0.289263	-0.760521	0.448751	0.444016	1	0.73215
CRP	Medial orbitofrontal surface area	-0.289953	-0.698553	0.486469	0.434921	1	0.73215
Neutrophil count	Superior parietal surface area	-0.292117	-0.772374	0.441733	0.441453	1	0.73215
CRP	Inferior parietal surface area	-0.293327	-0.714274	0.476738	0.438164	1	0.73215
WBC count	Superior temporal surface area	-0.302883	-0.757286	0.450677	0.412676	1	0.73215
RBC distribution width	Posterior cingulate thickness	-0.305689	-0.394999	0.693694	0.423343	1	0.839609
Neutrophil count	Pars opercularis surface area	-0.308257	-0.76079	0.448591	0.427	1	0.73215
Monocyte count	Lateral orbitofrontal surface area	-0.314996	0.0753616	0.940079	0.396499	1	0.956669
Neutrophil count	Postcentral surface area	-0.319435	-0.833083	0.406803	0.424596	1	0.73215
Triglycerides	Superior frontal surface area	-0.322553	-0.165855	0.86861	0.393891	1	0.928607
Neutrophil count	Lingual surface area	-0.327514	-0.888894	0.376215	0.42595	1	0.723169
WBC count	Superior parietal surface area	-0.328881	-0.700703	0.485132	0.427744	1	0.73215
Neutrophil count	Parahippocampal surface area	-0.346898	-1.42469	0.157391	0.372009	1	0.722085
Lymphocyte count	Superior frontal surface area	-0.348345	-0.684667	0.495154	0.400283	1	0.73215
Creatinine	Insula surface area	-0.351154	-0.829643	0.408737	0.391645	1	0.73215
Neutrophil count	Pars orbitalis surface area	-0.352685	-0.855426	0.394381	0.404005	1	0.73215
Phosphate	Pars opercularis surface area	-0.35317	-0.276114	0.783037	0.358254	1	0.868367
Neutrophil count	Precentral surface area	-0.35433	-0.754066	0.4526	0.391892	1	0.73215
WBC count	Temporal pole surface area	-0.358867	-1.08897	0.27881	0.4205	1	0.722085
WBC count	Pars orbitalis surface area	-0.359241	-0.897787	0.371478	0.400762	1	0.722085
Phosphate	Insula surface area	-0.363942	-0.708148	0.480517	0.383625	1	0.73215
WBC count	Inferior temporal surface area	-0.366383	-1.01435	0.312889	0.410487	1	0.722085
WBC count	Parahippocampal surface area	-0.367724	-1.14013	0.256985	0.408577	1	0.722085
Neutrophil count	Inferior temporal surface area	-0.371072	-1.03567	0.30288	0.405629	1	0.722085
WBC count	Postcentral surface area	-0.375705	-0.908278	0.365937	0.389682	1	0.722085
Triglycerides	Pars orbitalis surface area	-0.399583	-0.989375	0.324892	0.380115	1	0.722085
Neutrophil count	Precuneus surface area	-0.399861	-0.91774	0.360985	0.369723	1	0.722085
WBC count	Posterior cingulate surface area	-0.408837	-1.02066	0.309902	0.377806	1	0.722085
Neutrophil count	Inferior parietal surface area	-0.41331	-0.952193	0.343318	0.364142	1	0.722085
WBC count	Precuneus surface area	-0.42233	-0.917817	0.360945	0.362468	1	0.722085
Neutrophil count	Posterior cingulate surface area	-0.424076	-1.24565	0.215832	0.378475	1	0.722085
WBC count	Inferior parietal surface area	-0.426256	-1.00436	0.317654	0.360361	1	0.722085
Neutrophil count	Fusiform surface area	-0.427241	-1.02568	0.307542	0.359987	1	0.722085
WBC count	Medial orbitofrontal surface area	-0.427745	-0.99888	0.320288	0.352282	1	0.722085
Neutrophil count	Medial orbitofrontal surface area	-0.429235	-0.977918	0.330499	0.356516	1	0.722085
Neutrophil count	Supramarginal surface area	-0.429352	-1.03829	0.301663	0.365517	1	0.722085
Neutrophil count	Isthmus cingulate surface area	-0.439438	-0.990053	0.324562	0.346154	1	0.722085
WBC count	Precentral surface area	-0.441172	-1.04387	0.299089	0.35186	1	0.722085
WBC count	Fusiform surface area	-0.448766	-1.11153	0.269034	0.352009	1	0.722085
WBC count	Isthmus cingulate surface area	-0.451011	-1.11572	0.267241	0.348595	1	0.722085
WBC count	Middle temporal surface area	-0.458252	-1.14612	0.254509	0.344973	1	0.722085
WBC count	Lateral orbitofrontal surface area	-0.458678	-1.21146	0.228603	0.358767	1	0.722085
Neutrophil count	Middle temporal surface area	-0.460744	-1.1409	0.256665	0.34179	1	0.722085
CRP	Superior frontal surface area	-0.463993	-1.11989	0.265469	0.337564	1	0.722085
WBC count	Supramarginal surface area	-0.464472	-1.20838	0.229781	0.346833	1	0.722085
WBC count	Insula surface area	-0.467492	-1.2435	0.216619	0.350087	1	0.722085
Neutrophil count	Lateral orbitofrontal surface area	-0.503927	-1.4599	0.147484	0.331792	1	0.722085
WBC count	Superior frontal surface area	-0.529954	-1.68069	0.095976	0.259772	1	0.722085
Phosphate	Medial orbitofrontal surface area	-0.533977	-1.6227	0.107835	0.301835	1	0.722085
							Neutrophil count	Superior frontal surface area	-0.547311	-1.45164	0.149762	0.284087	1	0.722085

## Sheet: Table S9
Table S9. TwoSampleMR estimating the effect of biochemical exposures on regional cortical measures with strong LCV estimates.
Exposure	Outcome	Global correction?	Method	NIVs	Beta	SE	P	P Bonferroni	P Benjamini-Hochberg	Beta_L_ci	Beta_U_ci	F_stat	Isq
C-reactive protein	Lateral occipital thickness	No	Inverse variance weighted (multiplicative random effects)	48	-0.00766849	0.00341133	0.0245797	0.147478	0.0491593	-0.0143547	-0.000982278	229.788	0.994894
C-reactive protein	Lateral occipital thickness	Yes	Inverse variance weighted (multiplicative random effects)	48	-0.00389628	0.00231785	0.0927656	0.556593	0.0927656	-0.00843928	0.000646713	229.788	0.994894
C-reactive protein	Lingual thickness	No	Inverse variance weighted (multiplicative random effects)	48	-0.0092191	0.00323548	0.00438051	0.026283	0.0131415	-0.0155606	-0.00287756	229.788	0.994894
C-reactive protein	Lingual thickness	Yes	Inverse variance weighted (multiplicative random effects)	48	-0.00722878	0.00245241	0.0032023	0.0192138	0.0131415	-0.0120355	-0.00242205	229.788	0.994894
Vitamin D	Temporal pole thickness	No	Inverse variance weighted (multiplicative random effects)	7	0.0209928	0.012316	0.088285	0.52971	0.0927656	-0.00314656	0.0451322	68.5757	0.991737
Vitamin D	Temporal pole thickness	Yes	Inverse variance weighted (multiplicative random effects)	7	0.0254037	0.0122152	0.0375555	0.225333	0.0563333	0.00146184	0.0493456	68.5757	0.991737

[truncated: 12 more sheets: Table S10, Table S11, Table S12, Table S13, Table S14, Table S15, Table S16, Table S17, Table S18, Table S19, Table S20, Table S21]
